# Supplementary material for: Biased cytochrome P450-mediated metabolism via small-molecule ligands binding P450 oxidoreductase
Source: Nat Commun. 2021 Apr 15;12:2260. doi: 10.1038/s41467-021-22562-w (PMC8050233; doi:10.1038/s41467-021-22562-w)
Supplement: Supplementary file 9 — Source Data [file 41467_2021_22562_MOESM9_ESM.xlsx]

## Sheet: Figure 1
Figure 1
Panel D (bar chart)
		POR isoform	Reconstitution	Assay	Drug	[Drug] (uM)	DMSO (v/v %)	Relative activity	Standard deviation	Standard error of the mean	nobs (drug)	nobs (control)	n_dates	drug values	control values
	0	hPOR	Liposomes	Cytochrome C	Cyclophosphamide	100	1	119.253	14.3923	8.59379	2	3	1	[1.1545553348574067, 1.230502567177612]	[1.0664093242888755, 1.0628677435071028, 0.8707229322040222]
	1	hPOR	Liposomes	Cytochrome C	Dhurrin	100	1	48.3754	9.01658	5.20573	3	3	1	[0.5576022186410854, 0.41357793351572536, 0.4800809504178723]	[1.0664093242888755, 1.0628677435071028, 0.8707229322040222]
	2	hPOR	Liposomes	Cytochrome C	Rifampicin	100	1	13.9958	5.0725	2.92861	3	3	1	[0.10939549525915362, 0.11490462091968517, 0.1955739609489211]	[1.0664093242888755, 1.0628677435071028, 0.8707229322040222]

## Sheet: Figure 2
Figure 2
Panel B (bar chart)
		POR isoform	Reconstitution	Assay	Drug	[Drug] (uM)	DMSO (v/v %)	Relative activity	Standard deviation	Standard error of the mean	nobs (drug)	nobs (control)	n_dates	drug values	control values
	0	hPOR	Liposomes	Cytochrome C	Cyclophosphamide	10	1	106.472	5.75857	2.35093	6	6	2	[1.050596004936193, 1.055120850906098, 1.0213901809486337, 1.1163899261142458, 1.0577580042901404, 1.087073965202193]	[1.0152199364442227, 1.007815643038924, 0.9769644205168532, 0.9764836736315233, 1.075871931357751, 0.9476443950107254]
	1	hPOR	Liposomes	Cytochrome C	Dhurrin	10	1	110.098	10.9722	5.3012	4	6	2	[1.109419002544941, 0.9798438679522469, 1.0947008818622406, 1.2199383202004952]	[1.0152199364442227, 1.007815643038924, 0.9769644205168532, 0.9764836736315233, 1.075871931357751, 0.9476443950107254]
	2	hPOR	Liposomes	Cytochrome C	Rifampicin	10	1	112.581	7.47373	3.21512	5	6	2	[1.1974478241412487, 1.1682420001536893, 1.107094621434813, 1.0622864860570447, 1.0939858584253583]	[1.0152199364442227, 1.007815643038924, 0.9769644205168532, 0.9764836736315233, 1.075871931357751, 0.9476443950107254]
	3	hPOR	Liposomes	Cytochrome C	Cyclophosphamide	100	1	119.253	14.3923	8.59379	2	3	1	[1.1545553348574067, 1.230502567177612]	[1.0664093242888755, 1.0628677435071028, 0.8707229322040222]
	4	hPOR	Liposomes	Cytochrome C	Dhurrin	100	1	48.3754	9.01658	5.20573	3	3	1	[0.5576022186410854, 0.41357793351572536, 0.4800809504178723]	[1.0664093242888755, 1.0628677435071028, 0.8707229322040222]
	5	hPOR	Liposomes	Cytochrome C	Rifampicin	100	1	13.9958	5.0725	2.92861	3	3	1	[0.10939549525915362, 0.11490462091968517, 0.1955739609489211]	[1.0664093242888755, 1.0628677435071028, 0.8707229322040222]
	6	hPOR	Liposomes	MTT	Cyclophosphamide	10	1	100.263	6.24746	3.98716	2	3	1	[1.0320655385440305, 0.9732039730348829]	[1.0315049522058481, 1.0218628671891123, 0.9466321806050394]
	7	hPOR	Liposomes	MTT	Dhurrin	10	1	87.6559	6.61427	3.81875	3	3	1	[0.915015111131555, 0.8974127001126286, 0.8172488537525513]	[1.0315049522058481, 1.0218628671891123, 0.9466321806050394]
	8	hPOR	Liposomes	MTT	Rifampicin	10	1	95.691	13.1637	7.60008	3	3	1	[0.9069426678617282, 1.0979904919142738, 0.8657956306391434]	[1.0315049522058481, 1.0218628671891123, 0.9466321806050394]
	9	hPOR	Liposomes	MTT	Cyclophosphamide	100	1	99.5653	3.40682	1.96693	3	3	1	[0.9723095188211492, 1.0281514743724036, 0.9864968949271302]	[0.9815280396675755, 1.0173021859068356, 1.0011697744255885]
	10	hPOR	Liposomes	MTT	Dhurrin	100	1	95.9355	2.52471	1.45764	3	3	1	[0.938316223199943, 0.9730428102521139, 0.9667050771701956]	[0.9815280396675755, 1.0173021859068356, 1.0011697744255885]
	11	hPOR	Liposomes	MTT	Rifampicin	100	1	122.33	2.56961	1.48356	3	3	1	[1.2377610168307869, 1.211257769397304, 1.2208953139185705]	[0.9815280396675755, 1.0173021859068356, 1.0011697744255885]
	12	hPOR	Liposomes	Resazurin	Cyclophosphamide	10	1	115.005	6.56056	2.67834	6	6	2	[1.2251816825254451, 1.08634766247807, 1.1821689739075454, 1.0936553871906598, 1.1168481305355618, 1.196098295807711]	[0.9931845466581118, 1.0430073727949027, 0.9638080805469857, 1.0084380479644832, 0.9965196115868701, 0.9950423404486469]
	13	hPOR	Liposomes	Resazurin	Dhurrin	10	1	105.164	9.83169	4.01377	6	6	2	[0.9867781048555044, 0.9637689880783962, 0.9749681659586269, 1.1045181614724144, 1.2050270838424213, 1.074780875309878]	[0.9931845466581118, 1.0430073727949027, 0.9638080805469857, 1.0084380479644832, 0.9965196115868701, 0.9950423404486469]
	14	hPOR	Liposomes	Resazurin	Rifampicin	10	1	132.392	5.2298	2.13506	6	6	2	[1.3662918907724169, 1.3443947158405705, 1.2926618096949454, 1.2758685865651795, 1.2987648381482124, 1.3655567123416712]	[0.9931845466581118, 1.0430073727949027, 0.9638080805469857, 1.0084380479644832, 0.9965196115868701, 0.9950423404486469]
	15	hPOR	Liposomes	Resazurin	Cyclophosphamide	100	1	103.594	10.0624	5.80952	3	3	1	[0.9408147802551965, 1.129818924477111, 1.0371776572390177]	[1.0334767125221775, 0.9997380620761165, 0.9667852254017063]
	16	hPOR	Liposomes	Resazurin	Dhurrin	100	1	81.6918	5.76477	3.32829	3	3	1	[0.8575259165994658, 0.8332793965214798, 0.7599475106793679]	[1.0334767125221775, 0.9997380620761165, 0.9667852254017063]
	17	hPOR	Liposomes	Resazurin	Rifampicin	100	1	312.068	15.9528	9.21035	3	3	1	[2.990167547441643, 3.14298576480906, 3.2288870967821066]	[1.0334767125221775, 0.9997380620761165, 0.9667852254017063]
Panel A (activity traces)
Resazurin assay		Cyclophosphamide_mean	Cyclophosphamide_std	DMSO control_mean	DMSO control_std	Dhurrin_mean	Dhurrin_std	No POR (control)_mean	No POR (control)_std	Rifampicin_mean	Rifampicin_std	Time (s)
	0	2.42933	0.684207	-5.74767	0.248485	3.25367	1.11667	-0.0236667	1.26274	6.03933	0.897811	0
	1	5.258	1.1835	-2.083	0.936373	5.459	0.478935	1.22533	0.573913	15.4793	0.500954	20
	2	7.55333	0.302771	-0.454667	0.573126	7.67833	0.882699	0.002	0.777034	22.692	2.28487	40
	3	9.89667	1.19626	5.07433	1.12847	10.3293	0.870038	0.69	0.954548	28.666	1.00261	60
	4	12.008	0.555439	7.03467	0.446367	11.3117	1.11871	0.225333	0.650977	37.4417	1.60345	80
	5	14.523	0.92012	10.7077	0.909834	12.7573	1.14787	0.860667	0.754846	44.885	2.54059	100
	6	18.5257	0.407117	13.089	1.7507	15.331	1.06846	0.683333	1.1854	51.57	1.91726	120
	7	19.172	0.807578	17.006	1.10775	16.5553	0.366566	2.55967	0.813082	59.2047	2.23098	140
	8	23.08	1.30074	19.8607	0.837674	19.3637	0.358878	1.442	0.892767	65.7523	2.69796	160
	9	24.739	2.14792	24.4063	1.3525	21.9147	0.933743	1.97933	0.738262	73.1497	1.89078	180
	10	28.334	1.7487	26.648	1.18786	22.6793	0.874603	1.063	0.436571	80.4723	2.38128	200
	11	30.5863	1.09372	31.657	1.4744	26.353	0.62665	1.51733	1.30512	86.4497	1.53918	220
	12	33.0997	0.92113	34.4567	0.552402	26.6	0.690131	2.72167	1.27188	93.315	3.31148	240
	13	36.8727	1.23418	38.7437	1.6483	30.1217	1.22908	1.20433	0.969088	102.215	3.97666	260
	14	38.9583	3.51682	41.771	2.20919	31.516	1.24014	2.663	0.280724	108.895	3.70567	280
	15	41.9837	2.52332	43.8743	1.85778	33.3367	1.77347	2.67967	0.581358	115.439	3.57224	300
	16	44.369	2.38574	47.3573	1.96686	34.7803	1.44272	1.33733	1.34196	123.268	3.63215	320
	17	46.493	2.49282	50.9867	2.47848	36.8703	0.327147	2.222	0.305169	130.065	4.88449	340
	18	49.6147	2.7625	55.5117	1.31446	39.7467	1.87317	1.64067	0.767225	138.106	4.16395	360
	19	52.9663	3.86711	58.042	2.54869	39.906	1.43929	3.47733	0.446266	143.836	5.10049	380
	20	55.0207	4.28703	63.6143	2.22255	41.9557	1.16012	2.49867	0.222795	152.248	4.59177	400
	21	58.5587	2.38366	65.4087	1.89876	44.528	1.6025	2.44267	0.856821	158.466	6.5795	420
	22	61.49	4.08676	69.5217	2.0976	45.347	1.18977	2.111	0.470611	165.718	6.08535	440
	23	64.1043	2.77019	73.0023	1.82825	47.406	1.52516	2.349	0.8473	171.354	6.60236	460
	24	67.184	4.49427	76.927	2.11507	49.896	1.95763	3.55067	0.594577	179.525	5.87769	480
	25	70.2177	4.10026	81.0683	2.29497	51.961	1.89475	3.042	0.569106	186.315	5.73628	500
	26	73.1897	4.44666	85.1047	1.43792	53.417	1.88713	1.35467	0.435607	193.111	6.43778	520
	27	76.9423	4.26356	90.2097	1.07255	55.4497	2.02905	2.57767	0.579543	200.898	8.52086	540
	28	78.987	4.24934	92.7553	1.78745	57.304	1.65796	3.94	0.737416	207.583	6.33183	560
	29	82.204	4.16538	96.6897	2.72357	58.967	1.37407	3.764	0.646196	213.676	6.88271	580
	30	85.754	5.07102	99.886	2.50914	61.5777	2.9045	2.329	0.471717	220.287	6.11586	600
	31	87.3717	5.81681	104.713	4.10578	64.0007	3.26159	2.762	1.14368	226.264	6.81283	620
	32	91.2177	6.78488	108.371	1.61813	65.2423	3.03514	3.168	1.01195	234.689	9.32544	640
	33	95.216	6.88622	111.237	2.86093	66.621	2.17934	3.34167	0.0755351	240.503	8.45662	660
	34	97.828	6.93084	116.559	2.97269	68.1757	2.85442	3.46567	0.457333	248.397	6.35939	680
	35	100.919	7.67167	120.81	1.89285	70.7507	2.43059	3.2	0.519604	253.341	9.54415	700
	36	105.399	7.76462	123.993	2.26382	72.8313	3.22766	3.67167	1.15267	260.007	8.40847	720
	37	108.578	7.72415	129.311	2.65941	74.304	2.53569	2.876	0.528462	265.906	7.79217	740
	38	110.759	8.53854	131.81	3.41886	74.8993	2.14086	2.70367	1.11659	272.409	7.99766	760
	39	114.715	7.58917	136.518	1.58681	77.7257	3.62911	3.479	1.26849	278.595	10.3316	780
	40	118.024	8.51116	143.319	2.13407	79.7807	2.57228	2.109	0.582785	286.077	10.8963	800
MTT assay		Cyclophosphamide_mean	Cyclophosphamide_std	DMSO control_mean	DMSO control_std	Dhurrin_mean	Dhurrin_std	No POR_mean	No POR_std	Rifampicin_mean	Rifampicin_std	Time (s)
	0	0.00466667	0.00020548	0.00376667	0.000286744	0.00366667	0.000377124	-3.33333e-05	0.000124722	0.0048	0.000216025	0
	1	0.005	0.000141421	0.0041	0.000326599	0.004	0.000432049	-6.66667e-05	0.000124722	0.00533333	0.000169967	20
	2	0.00536667	0.000188562	0.00473333	0.000524934	0.00423333	0.000478423	6.66667e-05	4.71405e-05	0.00583333	0.000235702	40
	3	0.00553333	0.000286744	0.00493333	0.000368179	0.00453333	0.000402768	6.66667e-05	9.42809e-05	0.00636667	0.000262467	60
	4	0.00576667	0.000385861	0.00536667	0.000368179	0.0048	0.000424264	2.31296e-18	8.16497e-05	0.00696667	0.000286744	80
	5	0.00623333	0.000555778	0.00586667	0.000478423	0.00533333	0.000402768	0.000166667	4.71405e-05	0.00766667	0.00020548	100
	6	0.00646667	0.000590668	0.00636667	0.000478423	0.00566667	0.000329983	6.66667e-05	4.71405e-05	0.00803333	0.00020548	120
	7	0.0067	0.000778888	0.0066	0.000535413	0.00606667	0.000309121	6.66667e-05	4.71405e-05	0.00853333	0.000249444	140
	8	0.00706667	0.000731817	0.00696667	0.000449691	0.0064	0.000163299	6.66667e-05	0.000169967	0.00906667	0.000169967	160
	9	0.0074	0.000787401	0.0074	0.000535413	0.0067	0.000244949	3.33333e-05	4.71405e-05	0.00963333	0.00020548	180
	10	0.0078	0.000778888	0.00786667	0.000531246	0.0073	0.000326599	6.66667e-05	9.42809e-05	0.0100667	0.000329983	200
	11	0.00816667	0.000801388	0.00823333	0.000492161	0.00763333	0.000286744	0	0	0.0105667	0.000262467	220
	12	0.00873333	0.000899383	0.0089	0.000489898	0.0082	0.000216025	0.0002	0.000163299	0.0111667	0.000286744	240
	13	0.00913333	0.000825967	0.00923333	0.000492161	0.00866667	0.000249444	6.66667e-05	4.71405e-05	0.0116667	0.000235702	260
	14	0.00953333	0.000694422	0.0096	0.000509902	0.00913333	0.000286744	3.33333e-05	4.71405e-05	0.0122667	0.000286744	280
	15	0.01	0.000852447	0.0101333	0.000579272	0.00953333	0.000169967	0.0002	0.000141421	0.0126667	0.000169967	300
	16	0.0103667	0.00074087	0.0105333	0.000492161	0.00993333	0.000124722	0.0001	8.16497e-05	0.0132333	0.00020548	320
	17	0.0108667	0.000664998	0.0110333	0.00046428	0.0104	0.000163299	6.66667e-05	9.42809e-05	0.0137	0.000141421	340
	18	0.0112667	0.000817856	0.0113333	0.000385861	0.0108333	0.00020548	0	8.16497e-05	0.0142667	0.00020548	360
	19	0.0117	0.000648074	0.0118333	0.000449691	0.0111667	0.000169967	6.66667e-05	4.71405e-05	0.0148333	0.000169967	380
	20	0.0121667	0.000679869	0.0122333	0.000385861	0.0115	0.000216025	3.33333e-05	4.71405e-05	0.0151667	0.000169967	400
	21	0.0127	0.000711805	0.0126667	0.000418994	0.012	0.000216025	0.0001	3.27103e-18	0.0159333	0.000188562	420
	22	0.0132	0.000637704	0.0130667	0.000418994	0.0124333	0.000188562	6.66667e-05	4.71405e-05	0.0164333	0.000188562	440
	23	0.0135667	0.000590668	0.0135667	0.000402768	0.0126667	0.000169967	0.0001	8.16497e-05	0.0169	0.000216025	460
	24	0.0139667	0.000524934	0.014	0.000355903	0.0132333	0.000286744	0.000133333	0.000124722	0.0174667	0.000249444	480
	25	0.0143667	0.000518545	0.0143667	0.000402768	0.0135333	0.00020548	0	8.16497e-05	0.0177667	9.42809e-05	500
	26	0.0147667	0.000524934	0.0148333	0.000449691	0.0139667	0.000249444	0.000133333	9.42809e-05	0.0184333	0.000188562	520
	27	0.0151333	0.00054365	0.0152667	0.000402768	0.0143667	0.000235702	0.0001	0.000141421	0.0189667	0.000169967	540
	28	0.0155667	0.00054365	0.0156667	0.000329983	0.0148667	0.000286744	0.000133333	4.71405e-05	0.0195	0.000163299	560
	29	0.0159	0.000509902	0.0159333	0.000329983	0.0151	0.000408248	3.33333e-05	9.42809e-05	0.0199	0.000141421	580
	30	0.0164	0.000535413	0.0163667	0.000329983	0.0155	0.000294392	0.0001	8.16497e-05	0.0204333	0.000124722	600
	31	0.0168	0.000535413	0.0167667	0.000329983	0.0159	0.000374166	0.0001	8.16497e-05	0.0210333	0.000169967	620
	32	0.0170333	0.000492161	0.0171	0.000355903	0.0161667	0.000449691	0	8.16497e-05	0.0215667	0.000169967	640
	33	0.0176333	0.000573488	0.0175	0.000355903	0.0165333	0.000410961	0.0001	8.16497e-05	0.0221667	0.000249444	660
	34	0.018	0.000571548	0.018	0.000355903	0.017	0.000408248	0.000166667	4.71405e-05	0.0229	0.000454606	680
	35	0.0183333	0.000524934	0.0183	0.000355903	0.0173	0.000408248	0.0002	8.16497e-05	0.0234	0.000509902	700
	36	0.0187	0.000565685	0.0185	0.000294392	0.0175	0.000374166	0.0001	0.000141421	0.0239667	0.000664998	720
	37	0.0191667	0.000618241	0.0189667	0.000286744	0.0179	0.000374166	0.000133333	4.71405e-05	0.0245667	0.000817856	740
	38	0.0195333	0.000524934	0.0192667	0.000339935	0.0182	0.000374166	0.0001	8.16497e-05	0.0249667	0.000946338	760
	39	0.0199333	0.000601849	0.0195667	0.000329983	0.0185	0.000355903	0.000166667	9.42809e-05	0.0255	0.000778888	780
	40	0.0203	0.000588784	0.0199667	0.000329983	0.0187333	0.000339935	0.000166667	4.71405e-05	0.0258333	0.000694422	800
CytC assay		Cyclophosphamide_mean	Cyclophosphamide_std	DMSO control_mean	DMSO control_std	Dhurrin_mean	Dhurrin_std	No POR (control)_mean	No POR (control)_std	Rifampicin_mean	Rifampicin_std	Time (s)
	0	0	0	0	0	0	0	0	0	0	0	0
	1	0.000466667	0.000235702	0.00035	0.00015	0.0002	0	6.66667e-05	9.42809e-05	0.000433333	0.000329983	20
	2	0.001	8.16497e-05	0.00045	5e-05	0.0002	0.0003	0.0001	8.16497e-05	0.0006	0.000432049	40
	3	0.00143333	0.000339935	0.001	0.0003	0.00075	5e-05	0.000133333	9.42809e-05	0.0002	0.000282843	60
	4	0.00213333	0.000928559	0.0013	0.0001	0.0008	0.0005	0.000166667	4.71405e-05	0.000366667	0.000498888	80
	5	0.00306667	0.00179877	0.00165	0.00045	0.00075	0.00035	0.0003	8.16497e-05	0.001	0.000294392	100
	6	0.00323333	0.00128149	0.0019	0.0001	0.001	0.0001	0.0003	8.16497e-05	0.000966667	0.000679869	120
	7	0.00336667	0.00172498	0.00245	5e-05	0.001	0.0003	0.000333333	4.71405e-05	0.000966667	0.000339935	140
	8	0.0038	0.00134412	0.00255	0.00025	0.00155	0.00025	0.0005	8.16497e-05	0.0011	0.000374166	160
	9	0.00396667	0.00179877	0.003	0.0004	0.00105	5e-05	0.000466667	0.000124722	0.00116667	0.000555778	180
	10	0.00463333	0.00189268	0.00285	0.00025	0.00165	0.00035	0.000533333	9.42809e-05	0.00123333	0.00046428	200
	11	0.00516667	0.0018625	0.00355	5e-05	0.00155	0.00025	0.000566667	0.000124722	0.00146667	0.000286744	220
	12	0.00536667	0.00193964	0.0036	0.0001	0.0016	0.0002	0.000633333	0.000124722	0.00186667	0.000385861	240
	13	0.0053	0.00220151	0.00375	0.00015	0.0019	0	0.000666667	0.000124722	0.00133333	0.000262467	260
	14	0.0058	0.0021276	0.004	0.0002	0.0021	0.0001	0.000733333	0.000124722	0.00146667	0.000449691	280
	15	0.0059	0.00179072	0.00435	5e-05	0.00225	0.00015	0.000733333	0.000169967	0.0016	0.000432049	300
	16	0.00636667	0.00214838	0.00465	0.00025	0.00245	5e-05	0.000766667	0.000124722	0.0015	0.000374166	320
	17	0.0067	0.00247521	0.0047	0	0.0026	0.0001	0.0008	0.000163299	0.0013	8.16497e-05	340
	18	0.00686667	0.00214838	0.005	0	0.0026	0.0003	0.000866667	0.000169967	0.0018	0.000408248	360
	19	0.0072	0.00169902	0.0049	0	0.00345	0.00015	0.000933333	0.00020548	0.00166667	0.000498888	380
	20	0.0074	0.00184029	0.00555	0.00015	0.0033	0.0001	0.000933333	0.00020548	0.00176667	0.000309121	400
	21	0.0076	0.00233381	0.00545	0.00035	0.00315	0.00035	0.001	0.000141421	0.00213333	0.000449691	420
	22	0.00813333	0.00252234	0.0057	0.0001	0.00355	5e-05	0.001	0.000294392	0.00183333	0.000124722	440
	23	0.00836667	0.00207418	0.0062	0.0003	0.0029	0.0001	0.00103333	0.000286744	0.00186667	0.000124722	460
	24	0.00873333	0.00259272	0.00595	0.00025	0.00345	0.00015	0.0011	0.000282843	0.00196667	4.71405e-05	480
	25	0.00876667	0.00236267	0.00655	0.00015	0.0035	0.0002	0.0011	0.000294392	0.002	0.000326599	500

## Sheet: Figure 3
Figure 3
Panel A (bar chart)
		POR isoform	Reconstitution	Assay	Drug	[Drug] (uM)	DMSO (v/v %)	Relative activity	Standard deviation	Standard error of the mean	nobs (drug)	nobs (control)	n_dates	drug values	control values
	0	SbPOR2b	Liposomes	Cytochrome C	Cyclophosphamide	10	1.5	100.109	14.0911	4.81376	6	12	2	[0.9196676431302665, 0.8783478373251931, 0.9839843798099204, 1.1055838326127627, 1.0631205581588752, 1.0558629237834718]	[1.137363823932986, 1.083234078768121, 1.035883865505544, 0.9392408451706794, 0.9229805978561558, 0.8812967887665134, 1.138542064528512, 1.156517194669474, 0.8305269868524414, 0.9614614997771425, 0.9234433258414919, 0.9895089283309397]
	1	SbPOR2b	Liposomes	Cytochrome C	Dhurrin	10	1.5	127.564	23.7203	12.649	3	6	1	[1.141837617291978, 1.1803578873450575, 1.504733327260998]	[1.137363823932986, 1.083234078768121, 1.035883865505544, 0.9392408451706794, 0.9229805978561558, 0.8812967887665134]
	2	SbPOR2b	Liposomes	Cytochrome C	Rifampicin	10	1.5	140.292	18.4758	8.96987	3	6	1	[1.2665809300710074, 1.485172217832622, 1.45700531875666]	[1.137363823932986, 1.083234078768121, 1.035883865505544, 0.9392408451706794, 0.9229805978561558, 0.8812967887665134]
	3	SbPOR2b	Liposomes	Cytochrome C	Cyclophosphamide	100	1.5	103.922	16.0237	5.66587	6	12	2	[1.0112144050232574, 0.8746785016627198, 0.9586774561332334, 1.1589381896241584, 1.072378103705254, 1.1594558794530496]	[1.137363823932986, 1.083234078768121, 1.035883865505544, 0.9392408451706794, 0.9229805978561558, 0.8812967887665134, 1.138542064528512, 1.156517194669474, 0.8305269868524414, 0.9614614997771425, 0.9234433258414919, 0.9895089283309397]
	4	SbPOR2b	Liposomes	Cytochrome C	Dhurrin	100	1.5	155.508	17.1454	7.5525	3	6	1	[1.6121258925565782, 1.5754133244903619, 1.4777005561406684]	[1.137363823932986, 1.083234078768121, 1.035883865505544, 0.9392408451706794, 0.9229805978561558, 0.8812967887665134]
	5	SbPOR2b	Liposomes	Cytochrome C	Rifampicin	100	1.5	178.803	34.7236	18.6487	3	6	1	[1.8543328129322194, 1.4636846158256491, 2.0460745255158868]	[1.137363823932986, 1.083234078768121, 1.035883865505544, 0.9392408451706794, 0.9229805978561558, 0.8812967887665134]
	6	SbPOR2b	Liposomes	Resazurin	Cyclophosphamide	10	1.5	98.0886	20.9952	10.2883	3	6	1	[0.8234323571789743, 1.0307131326619596, 1.0885131817400933]	[1.1342866208189664, 1.0879073162246164, 0.9259249956221948, 0.7238338563323339, 1.142736604759346, 0.9853106062425433]
	7	SbPOR2b	Liposomes	Resazurin	Dhurrin	10	3	127.526	41.3644	9.28181	12	21	3	[1.5044454228444646, 1.2715723651705526, 1.2909983509635519, 1.2946449968150209, 1.146202000446501, 1.1654078531452141, 1.1954411601898307, 1.24156190782399, 1.1878857373645433, 1.1801064580921976, 1.4002643463499238, 1.4245665674178107]	[0.8801638268880975, 1.1012618022235323, 0.6493370855743056, 1.5719189128871698, 0.7312936137587336, 1.0660247586681606, 1.1285182869279233, 1.0953260747812197, 0.9250806987049007, 0.723364035216043, 1.1389949182259491, 0.9887159861439645, 0.8314765537271581, 0.943562200297919, 1.7921265666182593, 0.6168575686156071, 0.8290085567814467, 0.7863860485502282, 0.5751659746949981, 1.2494348153905999, …
	8	SbPOR2b	Liposomes	Resazurin	Rifampicin	10	1.5	101.743	15.515	6.3353	3	6	1	[1.0148986832205482, 1.0210159379855905, 1.0163793385813622]	[0.9915036035541468, 1.133885899480784, 1.087810150803286, 0.9240625742611455, 0.7373021013403271, 1.1254356705603104]
	9	SbPOR2b	Liposomes	Resazurin	Cyclophosphamide	100	1.5	108.302	19.4039	7.32301	5	9	2	[1.143457486171868, 1.2099222708066781, 1.1394237964218672, 0.9755379217581235, 0.9467354968518448]	[1.1342866208189664, 1.0879073162246164, 0.9259249956221948, 0.7238338563323339, 1.142736604759346, 0.9853106062425433, 1.1277218951147674, 0.8532387162357946, 1.019039388649438]
	10	SbPOR2b	Liposomes	Resazurin	Dhurrin	100	3	235.633	96.1273	32.4408	6	9	1	[2.2628905641703927, 2.6828459004372482, 2.092182938974522, 2.4074865929667415, 2.199225067973785, 2.493365148206119]	[0.8314765537271581, 0.943562200297919, 1.7921265666182593, 0.6168575686156071, 0.8290085567814467, 0.7863860485502282, 0.5751659746949981, 1.2494348153905999, 1.3759817153237857]
	11	SbPOR2b	Liposomes	Resazurin	Rifampicin	100	1.5	85.0134	13.1789	5.46774	3	6	1	[0.8401436816079778, 0.8328914885700981, 0.8773676625895993]	[0.9915036035541468, 1.133885899480784, 1.087810150803286, 0.9240625742611455, 0.7373021013403271, 1.1254356705603104]
Panel B (dose response curves)
Cyclophosphamide		Assay	[Drug] (uM)	Relative activity	Standard deviation
	0	Cytochrome C	1	98.4197	19.4259
	1	Cytochrome C	10	100.109	14.0911
	2	Cytochrome C	50	92.2736	23.612
	3	Cytochrome C	100	103.922	16.0237
	4	Cytochrome C	200	93.2112	17.3592
	5	Cytochrome C	500	79.9394	14.2828
	6	Resazurin	1	107.751	22.6016
	7	Resazurin	10	98.0886	20.9952
	8	Resazurin	50	112.284	23.0965
	9	Resazurin	100	108.302	19.4039
	10	Resazurin	200	117.412	20.4566
	11	Resazurin	500	126.935	20.3644
Dhurrin		Assay	[Drug] (uM)	Relative activity	Standard deviation
	0	Cytochrome C	1	109.616	11.7968
	1	Cytochrome C	10	127.564	23.7203
	2	Cytochrome C	50	140.477	18.6293
	3	Cytochrome C	100	155.508	17.1454
	4	Cytochrome C	200	157.345	16.689
	5	Cytochrome C	500	158.679	17.2255
	6	Cytochrome C	1000	144.177	15.2309
	7	Resazurin	0.2	82.2891	25.5872
	8	Resazurin	1	107.384	53.2546
	9	Resazurin	2	95.6605	35.3159
	10	Resazurin	10	127.526	41.3644
	11	Resazurin	20	139.043	36.3383
	12	Resazurin	40	170.395	52.5884
	13	Resazurin	50	233.034	100.629
	14	Resazurin	100	235.633	96.1273
	15	Resazurin	200	183.154	75.4116
	16	Resazurin	500	94.5278	49.1059
	17	Resazurin	1000	56.7866	36.4315
Rifampicin		Assay	[Drug] (uM)	Relative activity	Standard deviation
	0	Cytochrome C	0.1	101.125	11.8352
	1	Cytochrome C	1	109.281	12.8747
	2	Cytochrome C	5	124.027	16.1252
	3	Cytochrome C	10	140.292	18.4758
	4	Cytochrome C	20	147.616	16.9856
	5	Cytochrome C	50	146.732	16.5762
	6	Cytochrome C	100	178.803	34.7236
	7	Cytochrome C	200	-7.20807	1.90904
	8	Resazurin	0.1	87.4717	18.9182
	9	Resazurin	1	99.612	16.2743
	10	Resazurin	5	103.524	16.695
	11	Resazurin	10	101.743	15.5693
	12	Resazurin	20	86.9038	14.0803
	13	Resazurin	50	81.7992	13.2834
	14	Resazurin	100	85.0134	13.4003
	15	Resazurin	200	80.849	14.8585

## Sheet: Figure 4
Figure 4
Panel B (FRET distribution)													Panel A (representative FRET traces)
														Note, ALL raw smFRET traces are uploaded to UCPH ERDA server: https://sid.erda.dk/sharelink/EpwrxUSWOe
	Compiled E_FRET and Stoichiometry values (all frames used to construct histograms)												Trace #1 (left)															Trace #2 (middle)															Trace #3 (right)
	Native			Rifampicin			Cyclophosphamide			Dhurrin			Exported by DeepFRET															Exported by DeepFRET															Exported by DeepFRET
	E	S		E	S		E	S		E	S		Date: 2019-12-18, 11:27															Date: 2019-12-18, 11:27															Date: 2019-12-18, 11:15
	0.8707	0.4434		0.2854	0.4501		0.5816	0.3915		-0.3	0.1532		Movie filename: 045_046_Combined_20190815.tif															Movie filename: 041_042_Combined_20190815.tif															Movie filename: Process_001_20190510.tif
	0.7496	0.5828		0.387	0.4624		0.748	0.3525		0.0675	0.336
	0.6459	0.5592		0.2356	0.4629		1.3	-0.0411		0.096	0.4062		FRET pair #11															FRET pair #26															FRET pair #3
	0.8244	0.5545		0.1309	0.6078		0.7152	0.4069		-0.3	0.254		Donor bleaches at: 85 - Acceptor bleaches at: 85															Donor bleaches at: 32 - Acceptor bleaches at: 32															Donor bleaches at: 60 - Acceptor bleaches at: 60
	0.6586	0.4947		0.1605	0.6068		0.7939	0.4327		0.1894	0.4503
	0.715	0.4861		0.122	0.587		0.7917	0.5058		0.4085	0.474		D-Dexc-bg	A-Dexc-bg	A-Aexc-bg	D-Dexc-rw	A-Dexc-rw	A-Aexc-rw	S	E	p_blch	p_aggr	p_stat	p_dyna	p_nois	p_scrm		D-Dexc-bg	A-Dexc-bg	A-Aexc-bg	D-Dexc-rw	A-Dexc-rw	A-Aexc-rw	S	E	p_blch	p_aggr	p_stat	p_dyna	p_nois	p_scrm		D-Dexc-bg	A-Dexc-bg	A-Aexc-bg	D-Dexc-rw	A-Dexc-rw	A-Aexc-rw	S
	0.6212	0.5823		0.0887	0.4724		0.6836	0.4024		-0.2438	0.387		82351.5	102396	80577	125702	143991	155176	0.5324	0.4897	0.0466	0.0666	0.0552	0.6858	0.0608	0.085		79726.5	106270	81480	149565	140912	150532	0.6021	0.3316	0.0336	0.0377	0.0547	0.7865	0.0432	0.0442		103929	83769	63976.5	125891	110929	99034	0.5835
	0.6303	0.5136		0.186	0.5629		0.8182	0.4305		0.2123	0.461		78781.5	102816	79947	126344	148630	170274	0.5083	0.4906	0.0443	0.0654	0.0469	0.7032	0.0569	0.0833		81994.5	101210	82477.5	151643	133363	132891	0.6688	0.3158	0.0365	0.0416	0.0508	0.7846	0.0432	0.0433		110523	78099	64123.5	117687	107420	99643	0.5067
	0.7001	0.5633		0.2763	0.5174		0.8139	0.3584		-0.3	0.2687		79873.5	102732	84346.5	111540	140220	171008	0.4438	0.5421	0.0464	0.0665	0.0473	0.6991	0.0576	0.0831		77353.5	103026	80304	144431	127323	120345	0.6953	0.2659	0.0366	0.0428	0.0521	0.7797	0.0445	0.0444		110302	84934.5	63819	115864	126763	93305	0.6164
	0.7726	0.4376		0.2656	0.4728		0.6816	0.3824		-0.1922	0.2558		84798	103604	81448.5	104677	135041	176913	0.3496	0.6126	0.0474	0.068	0.0498	0.6935	0.0573	0.0841		79663.5	98238	87496.5	136330	120489	136234	0.6182	0.282	0.0434	0.0467	0.0572	0.7573	0.0496	0.0458		108496	80188.5	65415	106841	115906	92337	0.5585
	0.7463	0.4538		0.3262	0.5289		0.6363	0.3303		0.2112	0.5791		82267.5	103089	87244.5	116740	139523	166820	0.4712	0.5138	0.0471	0.0679	0.0508	0.6937	0.0564	0.0842		82194	105504	85617	148702	138866	151259	0.6034	0.3341	0.0379	0.0467	0.0561	0.7676	0.0474	0.0443		106218	82971	65877	106064	125006	94902	0.5907
	0.854	0.5387		0.3441	0.4742		0.7617	0.4376		-0.3	0.2122		82257	105819	80283	112408	141750	178775	0.4015	0.5437	0.0445	0.067	0.0503	0.6989	0.0554	0.084		79348.5	99424.5	86961	143963	133206	148902	0.6137	0.3433	0.0373	0.0466	0.0536	0.7713	0.0459	0.0452		102994	81690	65509.5	110883	125978	102719	0.5837
	0.7028	0.5942		0.31	0.5347		0.7373	0.3464		-0.0882	0.3658		80829	100034	84766.5	113207	131268	176501	0.4095	0.491	0.0459	0.0727	0.0506	0.6857	0.0544	0.0908		76587	102081	77311.5	153811	137567	150393	0.6066	0.3148	0.0376	0.0471	0.056	0.7685	0.0455	0.0453		104276	79758	65709	108863	122418	101968	0.5658
	0.6798	0.5479		0.1917	0.5632		0.7399	0.5013		0.1944	0.4851		78802.5	106386	81574.5	114751	139420	192600	0.3832	0.4789	0.0491	0.0788	0.0517	0.6705	0.0552	0.0948		77721	103740	82887	134097	128030	147316	0.556	0.3011	0.0388	0.0478	0.0567	0.7648	0.0467	0.0453		108696	80272.5	61971	106679	120272	97964	0.5134
	0.872	0.4959		0.2799	0.5351		0.0533	0.1447		-0.0827	0.4223		78970.5	101566	85827	112288	137825	171635	0.4478	0.5211	0.0476	0.0767	0.0514	0.6783	0.0545	0.0916		81102	100422	86278.5	156605	135295	136809	0.686	0.3159	0.0383	0.0468	0.0582	0.7663	0.047	0.0434		106312	78057	65929.5	109809	122461	104800	0.552
	0.7402	0.4916		0.2505	0.5362		0.5952	0.4591		0.2633	0.3972		78655.5	107782	86373	109301	144574	173345	0.4367	0.5456	0.0481	0.0781	0.0521	0.6748	0.0548	0.092		77994	97734	81385.5	140162	119262	132857	0.6192	0.2572	0.039	0.0463	0.06	0.7632	0.0482	0.0433		101829	78099	65058	114342	115846	94032	0.6343
	0.6343	0.5062		0.2113	0.5681		0.7861	0.3575		0.3451	0.4118		76744.5	113064	82446	107897	146273	174525	0.4114	0.516	0.0488	0.0805	0.052	0.6718	0.0541	0.0929		78697.5	99907.5	86856	138616	130390	150244	0.5878	0.3372	0.0381	0.0461	0.0602	0.7647	0.0482	0.0426		101630	80640	65499	111462	109098	99253	0.5315
	0.7786	0.5815		0.3235	0.5129		0.7972	0.4921		0.1364	0.4687		79033.5	97671	81396	102140	143845	177066	0.42	0.6665	0.052	0.0866	0.0528	0.6588	0.0538	0.096		81196.5	102879	84252	139140	125500	152915	0.5399	0.2808	0.0387	0.047	0.0605	0.7628	0.0473	0.0437		98878.5	81910.5	62979	112558	115126	97860	0.5735
	0.8734	0.4784		0.3438	0.5633		0.6199	0.394		0.1676	0.5168		84168	105588	81312	118403	150443	165520	0.4843	0.5671	0.055	0.0904	0.0537	0.6491	0.0547	0.0971		79117.5	101514	81732	145416	134705	138721	0.6358	0.3336	0.0387	0.047	0.0622	0.7609	0.0472	0.044		96379.5	79989	64911	116306	112646	104652	0.5696
	0.8274	0.55		0.4123	0.4331		0.7496	0.4769		0.1572	0.4899		76219.5	98259	83779.5	114553	142958	172518	0.4834	0.5383	0.0559	0.093	0.055	0.6439	0.0543	0.0979		80398.5	104926	84462	128004	126995	141981	0.5478	0.3167	0.0384	0.0474	0.0627	0.7605	0.0478	0.0432		98700	82341	63829.5	114590	113727	98164	0.5793
	0.8342	0.5427		0.2985	0.4351		0.8287	0.429		0.3662	0.5393		78099	102722	86971.5	105621	145664	171698	0.4541	0.6094	0.0563	0.0977	0.0546	0.6398	0.054	0.0976		77080.5	103162	83223	131340	125825	149442	0.5374	0.2946	0.0364	0.0463	0.0626	0.766	0.0464	0.0423		96705	80472	65058	112385	114956	101177	0.5814
	0.7415	0.566		0.2259	0.4339		0.7263	0.424		0.2719	0.2845		78561	99834	82498.5	118428	149301	181997	0.4731	0.5537	0.0558	0.0975	0.0546	0.6393	0.0534	0.0995		76555.5	99634.5	84031.5	141848	130181	137616	0.6414	0.3187	0.038	0.047	0.0635	0.7606	0.047	0.0438		106281	85155	66097.5	109633	110669	98816	0.4687
	0.5579	0.5829		0.2046	0.4271		0.6172	0.4652		-0.0266	0.3055		76555.5	101703	82393.5	110723	139379	178293	0.4283	0.5244	0.0547	0.0944	0.0545	0.6475	0.0548	0.094		78204	101672	81732	136140	136229	132822	0.6442	0.3736	0.0378	0.0468	0.0634	0.761	0.0473	0.0437		104118	82866	61278	112876	116024	95685	0.5492
	0.7948	0.5453		0.1895	0.4625		0.7851	0.4516		0.0223	0.379		78991.5	104612	81154.5	110871	139631	172725	0.4222	0.5235	0.055	0.0913	0.0549	0.6562	0.056	0.0866		78351	100160	88756.5	132274	125064	143709	0.5892	0.3159	0.0381	0.047	0.0636	0.7599	0.0475	0.0439		104223	80881.5	65236.5	117938	113035	97749	0.5852
	0.7824	0.5159		0.307	0.5383		0.763	0.3576		0.0404	0.4792		76545	102974	84441	107458	141381	169418	0.4493	0.5541	0.0541	0.0872	0.0551	0.665	0.0564	0.0823		78519	100202	79096.5	135492	132162	141508	0.5876	0.3594	0.0371	0.0461	0.0642	0.7621	0.0469	0.0436		100516	79779	63567	111939	110944	94112	0.5823
	0.6694	0.5987		0.3357	0.5331		0.8488	0.3941		-0.0396	0.3296		79579.5	103078	84031.5	113089	129119	164120	0.4265	0.4373	0.0541	0.0845	0.0555	0.6702	0.0573	0.0786		78876	101178	84042	141781	132080	153092	0.576	0.3294	0.0373	0.0463	0.0632	0.7611	0.0473	0.0448		99540	79243.5	64323	108138	113452	102249	0.5302
	0.6875	0.5066		0.1814	0.526		0.6839	0.3731		0.2646	0.5073		77773.5	97167	82351.5	107900	142813	171495	0.4595	0.6024	0.0496	0.0759	0.0551	0.6907	0.0558	0.0728		80850	103110	80860.5	140697	135746	139412	0.6123	0.3529	0.0369	0.0458	0.0629	0.7628	0.0468	0.0447		95728.5	78655.5	63924	109851	115511	101793	0.5738
	0.7001	0.5297		0.2603	0.5098		0.7048	0.3552		0.1316	0.354		79096.5	106281	83905.5	109613	152447	170042	0.471	0.602	0.0481	0.0704	0.0558	0.6998	0.0568	0.069		81186	96768	82015.5	145293	126728	148838	0.5847	0.3185	0.0357	0.0449	0.0619	0.7669	0.0466	0.0441		100454	77700	65908.5	117488	112771	93630	0.6527
	0.7724	0.6199		0.3134	0.3871		0.7969	0.4703		0.0807	0.4185		76167	103414	83538	110185	138283	171156	0.4402	0.5062	0.0477	0.0684	0.0566	0.7038	0.0579	0.0657		79096.5	100842	84283.5	147395	132235	144252	0.6244	0.3149	0.0352	0.0448	0.06	0.7711	0.0451	0.0438		97597.5	81942	65730	112449	113221	99474	0.5775
	0.7924	0.5676		0.4153	0.4971		0.5964	0.4604		0.0416	0.4391		79516.5	104706	82099.5	106953	129366	183623	0.3391	0.4734	0.0479	0.0671	0.057	0.7057	0.0578	0.0645		81669	99739.5	82309.5	152219	133254	139521	0.6453	0.3221	0.0361	0.0449	0.06	0.7674	0.0468	0.0447		96967.5	81270	64701	110816	115296	90365	0.651
	0.72	0.4396		0.2308	0.499		0.692	0.4399		0.1183	0.3975		78036	102543	85942.5	108165	137982	179999	0.4108	0.5405	0.0455	0.0642	0.0556	0.7153	0.0567	0.0627		79810.5	99540	82225.5	129321	107319	128064	0.5555	0.1358	0.0379	0.0459	0.0615	0.7588	0.0503	0.0456		99414	80146.5	64092	111407	110366	93086	0.5928
	0.7419	0.6155		0.1404	0.5129		0.7142	0.4735		0.3694	0.4167		78876	103330	82950	114353	135842	169818	0.439	0.4782	0.045	0.0618	0.0559	0.7178	0.0571	0.0625		78760.5	96169.5	82173	128188	122426	141523	0.5605	0.3469	0.0376	0.047	0.0611	0.7579	0.051	0.0454		96495	80440.5	65257.5	110754	117221	96212	0.6225
	0.6873	0.4774		0.3028	0.407		0.8471	0.3876		0.1884	0.4881		76975.5	101818	82971	111460	135609	178144	0.4177	0.4949	0.044	0.0589	0.0555	0.7232	0.0568	0.0616		78088.5	102134	83632.5	137268	129365	133136	0.6358	0.3151	0.0395	0.0478	0.0627	0.7499	0.0527	0.0474		98710.5	77164.5	62737.5	104774	108483	98616	0.5103
	0.5722	0.533		0.1764	0.5308		0.8578	0.3878		0.1459	0.4558		77227.5	104013	81711	98741	141945	169414	0.404	0.6381	0.0436	0.0582	0.0552	0.7259	0.0561	0.061		82918.5	100432	85470	136974	127507	143853	0.5815	0.3337	0.0401	0.0478	0.0639	0.747	0.0533	0.048		98112	79810.5	65005.5	111349	117915	104297	0.5665
	0.715	0.5105		0.3923	0.5274		0.7709	0.4426		-0.0166	0.3343		77133	99120	83443.5	107107	145777	173580	0.4595	0.6089	0.0431	0.0568	0.0555	0.7276	0.056	0.061		77437.5	99876	84850.5	137708	126386	153067	0.5599	0.3055	0.0389	0.0462	0.0618	0.7546	0.0507	0.0477		95644.5	79222.5	68449.5	109731	118526	99293	0.6338
	0.7627	0.4509		0.2473	0.4777		0.7461	0.3865		0.064	0.4881		80482.5	103016	83412	108639	141755	177207	0.4163	0.5791	0.0428	0.0567	0.0553	0.7278	0.0554	0.062		76744.5	98637	80041.5	145132	133726	144880	0.6148	0.3391	0.037	0.0438	0.0594	0.7635	0.0492	0.0471		100390	82866	65257.5	101979	108234	96673	0.4618
	0.8429	0.5999		0.3244	0.4397		0.7662	0.3944		0.1845	0.4058		75442.5	101272	79768.5	107845	140989	178262	0.4227	0.5507	0.041	0.0554	0.0544	0.733	0.0534	0.0628		80608.5	102207	80493	145389	127305	113410	0.7319	0.2792	0.0456	0.0461	0.0635	0.7421	0.0519	0.0508		95434.5	77227.5	67053	107394	115200	101346	0.5928
	0.7449	0.5408		0.242	0.4502		0.8318	0.415		0.3232	0.4656		77668.5	99781.5	82729.5	109718	136577	177276	0.4213	0.5345	0.0422	0.0567	0.0551	0.7264	0.0534	0.0662		77185.5	98952	83905.5	138621	128913	142069	0.6111	0.3278	0.0588	0.0537	0.0678	0.7064	0.0601	0.0531		96117	78393	63798	108686	112058	107148	0.5161
	0.9068	0.5462		0.3346	0.5343		0.4425	0.4451		-0.0545	0.4316		76009.5	105147	81931.5	110490	149089	173656	0.4609	0.5603	0.0424	0.0566	0.0559	0.7242	0.0541	0.0667		78550.5	100810	74455.5	162490	102666	75084	0.9927	0.0216	0.8094	0.036	0.0341	0.0437	0.0383	0.0385		100611	80629.5	65541	103372	110713	97734	0.505
	0.7175	0.4877		0.2385	0.436		1.3	-0.0435		0.1494	0.4792		75369	106449	83244	106042	134379	172076	0.3975	0.4766	0.0435	0.0582	0.0562	0.7202	0.0537	0.0682		82005	102438	78267	173350	102818	80986	0.9712	0.0041	0.7911	0.0415	0.0404	0.0426	0.0428	0.0417		96232.5	84861	67977	104609	135845	102151	0.6346
	0.5576	0.4143		0.4483	0.4725		0.3676	0.4844		0.3147	0.6073		74980.5	96148.5	83181	108429	153089	178226	0.4874	0.6299	0.0409	0.0575	0.0545	0.7292	0.05	0.0679		80146.5	97786.5	79359	172663	102923	83623	0.9582	0.0526	0.7996	0.0428	0.0401	0.0393	0.0389	0.0394		97975.5	81385.5	65079	100376	119816	97580	0.5568
	0.6786	0.4579		0.3173	0.5236		0.4587	0.4788		0.2802	0.7468		77805	102196	90100.5	115973	142000	172586	0.4859	0.5105	0.0424	0.0583	0.0546	0.7241	0.0511	0.0695		81249	101493	78645	166515	104902	80077	0.9841	0.0384	0.7954	0.0437	0.0413	0.0401	0.0389	0.0406		96432	83086.5	62842.5	100944	123813	99538	0.5521
	0.4782	0.417		0.2587	0.5565		0.3872	0.3916		0.3172	0.653		80734.5	99025.5	77595	110497	135623	176314	0.402	0.5515	0.0421	0.0576	0.0554	0.7258	0.0506	0.0684		79999.5	100821	76261.5	171004	111081	81892	0.9473	0.1013	0.7948	0.0436	0.0412	0.0407	0.0396	0.0401		92169	77595	63378	104558	131142	102251	0.6291
	0.6356	0.3608		0.3713	0.4912		0.402	0.405		0.2271	0.5762		75757.5	105378	90793.5	105235	137174	187968	0.3867	0.5189	0.0423	0.0582	0.0556	0.7235	0.0504	0.07		80104.5	100874	76188	181552	106059	74743	1.0137	0.0486	0.7931	0.0435	0.0415	0.0413	0.0402	0.0405		92557.5	80115	64123.5	101472	126128	105873	0.5682
	0.5316	0.441		0.4154	0.5204		0.5445	0.4693		0.4015	0.5576		74298	105714	84178.5	109072	126811	174110	0.3832	0.3776	0.0432	0.059	0.0562	0.7205	0.0507	0.0704		80923.5	98658	79936.5	158704	102101	77534	1.0305	0.0424	0.7932	0.0439	0.0417	0.0407	0.0406	0.0399		95424	82813.5	64176	104012	127606	100603	0.5944
	0.5291	0.3962		0.2612	0.4903		0.4418	0.4603		0.3895	0.7301		76114.5	101556	87297	106197	133264	181470	0.3962	0.5132	0.0432	0.0595	0.0555	0.7203	0.0495	0.072		78046.5	104234	73342.5	154960	99986	80910	0.9057	-0.0585	0.8016	0.0413	0.0407	0.0389	0.0385	0.039		93240	78739.5	64921.5	99887	111299	98947	0.5354
	0.5288	0.4159		0.3959	0.5727		0.4263	0.3512		0.3642	0.5242		78939	103236	80535	109214	137211	169668	0.4189	0.5288	0.043	0.0598	0.0548	0.72	0.0492	0.0732		79989	102207	79579.5	163178	110674	74109	1.0635	0.0924	0.7997	0.0408	0.0417	0.0389	0.0386	0.0402		92893.5	80713.5	63052.5	100444	126725	90482	0.6613
	0.5459	0.3968		0.1078	0.724		0.4777	0.495		0.3964	0.5927		78435	99088.5	82362	116025	136395	165692	0.4733	0.4981	0.0427	0.0596	0.0543	0.7202	0.0493	0.0739		80503.5	102417	80535	172476	108472	78306	1.0233	0.0618	0.8006	0.0409	0.0415	0.0387	0.0381	0.0402		95823	80440.5	61425	100826	122930	98856	0.5592
	0.5383	0.4546		0.0391	0.6532		0.4804	0.4267		0.2966	0.5572		81123	105840	84483	109058	130928	173192	0.3741	0.4732	0.0438	0.0602	0.0545	0.7161	0.0502	0.0752		79390.5	98941.5	83307	162900	104149	80970	1.0271	0.0587	0.799	0.0414	0.0416	0.0389	0.0384	0.0407		93712.5	77952	64396.5	94642	114557	96495	0.539
	0.7182	0.527		-0.0193	0.643		0.3856	0.4978		0.3075	0.5684		77679	98259	80367	108098	138902	174940	0.429	0.5719	0.0423	0.0592	0.0538	0.7209	0.0492	0.0746		83265	101210	74739	147274	102616	75006	0.9959	0.0215	0.7924	0.0424	0.0429	0.0402	0.0399	0.0421		92788.5	83559	63577.5	96503	128895	99179	0.5794
	0.3809	0.3487		0.0546	0.654		0.4614	0.458		0.3273	0.5349		79621.5	105704	83233.5	107784	139351	176718	0.398	0.5444	0.0428	0.0598	0.054	0.7176	0.0489	0.0767		79642.5	99267	79359	169358	106105	82021	0.9732	0.0708	0.795	0.0415	0.0422	0.0398	0.0397	0.0418		91360.5	81396	65835	96356	125415	97347	0.6087
	0.622	0.5063		0.0576	0.6911		0.4929	0.4172		0.3497	0.7049		78487.5	98994	79758	107397	141111	171913	0.4353	0.593	0.0419	0.0596	0.0537	0.7194	0.0482	0.0772		82383	94846.5	79233	163677	105170	79232	1	0.1127	0.7978	0.0406	0.0416	0.0391	0.0391	0.0419		94972.5	82509	65887.5	94740	130431	100916	0.5765
	0.601	0.416		0.1171	0.6542		0.4466	0.48		0.1896	0.5749		74014.5	106449	83380.5	110372	147179	173873	0.46	0.5284	0.0421	0.0598	0.0543	0.7161	0.0488	0.0788		77679	97251	73741.5	160405	107132	78884	0.9474	0.1067	0.8081	0.0389	0.0392	0.0368	0.0368	0.0402		96694.5	78970.5	61509	93875	125783	96142	0.5595
	0.6786	0.4195		0.1187	0.6266		0.4732	0.4481		0.2301	0.7077		75841.5	101924	82509	105558	138710	175055	0.4181	0.5532	0.0422	0.0597	0.0554	0.7143	0.0493	0.0791		78162	100170	75663	165684	104171	81319	0.9418	0.0437	0.8051	0.039	0.0396	0.0376	0.0377	0.0411		91612.5	77070	63451.5	102199	119736	97431	0.6105
	0.6451	0.5245		0.0515	0.7547		0.4957	0.395		0.3764	0.5997		81280.5	100401	85501.5	106191	133307	170039	0.4061	0.5691	0.0424	0.0603	0.0559	0.7127	0.0493	0.0793		80419.5	98196	78130.5	178358	108046	81527	0.9695	0.0914	0.8016	0.0394	0.0401	0.0382	0.0386	0.042		94185	78151.5	62443.5	103655	122964	95461	0.6218
	0.5643	0.4374		0.0627	0.6296		0.5035	0.4539		0.3699	0.539		75673.5	102722	85680	102862	137864	172519	0.4179	0.5638	0.0427	0.0611	0.0566	0.7104	0.0499	0.0792		78099	101860	81868.5	163227	106052	78961	1.0336	0.0469	0.7988	0.0401	0.0408	0.0388	0.039	0.0425		95350.5	77248.5	63966	101167	128941	102307	0.6
	0.5653	0.4377		0.1069	0.6414		0.4603	0.4777		0.2774	0.5219		82141.5	97576.5	80944.5	110330	143476	171744	0.4493	0.6195	0.0416	0.0607	0.0565	0.7147	0.0488	0.0777		81469.5	100622	75768	168182	106440	79925	0.957	0.0629	0.8021	0.0392	0.0401	0.0381	0.0381	0.0423		92851.5	78309	62412	98364	124197	102238	0.5634
	0.7173	0.4439		0.042	0.6429		0.3681	0.3757		0.4304	0.5303		76744.5	101871	79422	109360	126670	171486	0.3841	0.4319	0.042	0.0608	0.0568	0.7135	0.0492	0.0777		77364	100212	78109.5	177416	100491	77257	1.0086	0.0028	0.803	0.0389	0.0399	0.0383	0.038	0.0419		93439.5	79401	63420	95059	125769	87927	0.6619
	0.5945	0.4538		0.106	0.6216		0.4373	0.4044		0.3897	0.5666		75904.5	106816	85071	110283	135535	161245	0.4531	0.4551	0.0421	0.0615	0.0571	0.7114	0.0497	0.0782		80881.5	103226	79222.5	176303	106227	79399	0.9982	0.0305	0.8019	0.0389	0.0402	0.0387	0.0382	0.0422		90226.5	80178	64827	94917	129892	93033	0.6586
	0.619	0.452		0.0148	0.6141		0.4744	0.4868		0.4616	0.5548		74067	99655.5	87601.5	103820	133385	171227	0.4315	0.5313	0.0419	0.0614	0.0573	0.7093	0.0505	0.0797		81564	101892	80062.5	162153	103070	76667	1.0433	0.0144	0.8015	0.0391	0.0404	0.0386	0.0381	0.0423		91318.5	76975.5	62296.5	94156	127115	92937	0.6336
	0.43	0.3736		0.0723	0.6638		0.4168	0.4367		0.401	0.5955		74928	97303.5	81658.5	104481	132576	176686	0.4055	0.5441	0.0418	0.062	0.0575	0.7085	0.0505	0.0797		78477	98028	80293.5	162732	106858	78395	1.0208	0.0949	0.7992	0.0394	0.0407	0.039	0.0387	0.043		90856.5	79453.5	62622	95443	119748	87709	0.6415
	0.4889	0.4704		0.0665	0.6636		0.4413	0.4371		0.4227	0.5809		75064.5	95760	84630	111513	143407	172427	0.4892	0.5666	0.041	0.0619	0.057	0.7099	0.05	0.0802		80976	103876	77227.5	176130	105245	77066	1.0017	0.0142	0.7986	0.0394	0.0409	0.0393	0.039	0.0429		94206	83275.5	67095	98994	127424	102003	0.5837
	0.6233	0.454		0.0699	0.6268		0.4426	0.495		0.2983	0.5244		77259	106228	81742.5	108597	142180	174075	0.4216	0.5343	0.0407	0.061	0.0569	0.7102	0.0506	0.0806		78792	101892	81522	174486	106804	81723	0.998	0.0488	0.7972	0.0396	0.0411	0.0398	0.039	0.0433		89953.5	82089	62874	95749	132718	87835	0.6933
	0.6087	0.4989		0.0301	0.6015		0.5753	0.5021		0.2965	0.5746		76261.5	102753	80398.5	113083	140487	178587	0.4316	0.5061	0.0399	0.0602	0.057	0.7125	0.0505	0.0798		81081	100926	78991.5	163433	102099	82070	0.9645	0.014	0.7958	0.04	0.0413	0.0401	0.0395	0.0433		92137.5	79926	66181.5	88645	115663	91381	0.5613
	0.5304	0.5114		0.0572	0.5971		0.5254	0.4496		0.4122	0.619		79390.5	102826	81270	102926	134697	180013	0.3594	0.5752	0.0419	0.0624	0.0582	0.7044	0.0512	0.082		77070	95403	72366	161420	101212	80180	0.9202	0.0644	0.795	0.0401	0.0414	0.0404	0.0398	0.0434		93082.5	80577	64144.5	95976	121270	94087	0.5928
	0.7197	0.4114		0.0659	0.5882		0.5739	0.4346		0.4344	0.6288		73857	100096	86373	103746	140715	182006	0.4244	0.5761	0.0407	0.0627	0.0562	0.711	0.0504	0.0789		80965.5	102596	83254.5	161984	98476	78347	1.0682	-0.0536	0.7939	0.0405	0.0417	0.0407	0.0402	0.043		89344.5	80850	64029	93285	121944	96981	0.5775
	0.6878	0.4305		0.0724	0.635		0.5583	0.5219		0.2855	0.5433		78634.5	103551	84714	107448	143317	176385	0.428	0.5799	0.042	0.0648	0.0563	0.7066	0.0513	0.0791		77899.5	97177.5	73846.5	164810	103088	85095	0.8919	0.0637	0.7951	0.0402	0.0412	0.0407	0.0399	0.0428		95487	81679.5	62013	126255	91407	63559	0.9632
	0.5342	0.5058		0.0875	0.6748		0.5378	0.4401		0.3003	0.5616		79411.5	101997	82215	110703	143217	184664	0.4144	0.5685	0.0406	0.0632	0.0559	0.7129	0.05	0.0775		78025.5	95886	75264	159701	102701	77544	0.9749	0.077	0.7946	0.0406	0.0415	0.0407	0.0396	0.043		94678.5	78729	60490.5	175704	84535	62372	0.9788
	0.5373	0.4508		0.0332	0.6242		0.4157	0.4769		0.3023	0.5589		78960	105420	86205	107221	131726	173663	0.3842	0.4821	0.0429	0.0661	0.0562	0.7054	0.0512	0.0782		83527.5	98521.5	80629.5	163541	106048	81751	0.9874	0.086	0.7947	0.0407	0.0413	0.0409	0.0395	0.0429		94384.5	80220	62359.5	143385	83633	62801	0.9916
	0.6284	0.4735		0.0306	0.6321		0.5149	0.4516		0.3776	0.5029		80167.5	101986	81165	109669	134465	169134	0.4133	0.524	0.0423	0.0665	0.0548	0.7097	0.0509	0.0757		84063	93870	78078	165580	106882	78263	0.998	0.1377	0.797	0.0402	0.0409	0.0405	0.039	0.0423		90006	77301	62958	104693	79680	62160	1.0491
	0.6068	0.5026		0.0656	0.6182		0.5937	0.481		0.3729	0.6445		74623.5	98647.5	83779.5	118147	139285	185642	0.4524	0.4829	0.0418	0.0662	0.0542	0.7118	0.0507	0.0752		81522	99645	79443	170171	99494	79491	0.9995	-0.0017	0.7962	0.0405	0.0412	0.0406	0.039	0.0426		89680.5	79233	63336	91022	76443	59381	0.2681
	0.6208	0.393		0.0965	0.6458		0.5287	0.4485		0.3435	0.6638		73090.5	102112	85953	106569	141627	177027	0.4449	0.5413	0.0443	0.0686	0.0555	0.7041	0.0522	0.0754		79128	99645	80451	149324	107755	84603	0.9496	0.1036	0.7953	0.0408	0.0412	0.0408	0.0391	0.043		86572.5	79747.5	62685	89522	78213	63028	0.8049
	0.7755	0.4138		0.0659	0.67		0.5591	0.473		0.4073	0.6155		81837	101630	81018	107377	137796	169534	0.4108	0.5861	0.045	0.0698	0.0553	0.7028	0.0528	0.0744		81952.5	98595	77689.5	164081	109369	79666	0.9792	0.116	0.7961	0.0404	0.0411	0.0409	0.0389	0.0427		91864.5	77490	60763.5	94312	76105	61140	0.7384
	0.6727	0.4445		0.1297	0.6441		0.5596	0.5141		0.3411	0.543		75778.5	101871	81196.5	102254	131747	176141	0.3725	0.5302	0.0454	0.0723	0.055	0.6987	0.0531	0.0755		79191	100779	80304	183850	102382	83747	0.9686	0.0151	0.7966	0.0405	0.041	0.0409	0.0387	0.0423		97230	77101.5	62517	93227	77696	61396	0.7525
	0.6889	0.4331		0.0209	0.611		0.6146	0.4997		0.2937	0.5162		80629.5	101094	82320	117414	148284	183824	0.4527	0.562	0.0425	0.0692	0.0537	0.7076	0.051	0.076		82666.5	98532	76681.5	167733	102767	80154	0.9626	0.0474	0.7976	0.0406	0.0407	0.0406	0.0384	0.0421		87129	78246	61876.5	90125	78281	61696	1.0633
	0.6824	0.3915		0.0698	0.6425		0.6665	0.5209		0.299	0.5879		74550	102952	85092	107336	137483	178616	0.4185	0.513	0.0438	0.0702	0.0545	0.7015	0.053	0.077		79548	102386	73815	160700	105528	74977	0.9864	0.0373	0.7977	0.0407	0.0409	0.0406	0.0384	0.0418		88998	79737	61257	90948	80023	64369	0.4181
	0.4307	0.3736		0.6256	0.5608		0.6565	0.4979		0.3862	0.6066		78760.5	102921	82992	108877	141746	169081	0.4447	0.5632	0.0447	0.0718	0.0548	0.6983	0.0539	0.0764		76639.5	98668.5	76996.5	175646	103320	83015	0.9451	0.0449	0.7974	0.0406	0.041	0.0406	0.0385	0.0419		89397	77448	61530	89336	76527	62521	-0.3
	0.6647	0.376		0.5537	0.6247		0.6647	0.5118		0.3349	0.5862		78382.5	93922.5	81994.5	105582	141564	179872	0.4333	0.6366	0.0441	0.0715	0.0537	0.7007	0.0531	0.0768		80493	104895	80083.5	168626	109574	80116	0.9996	0.0504	0.7998	0.04	0.0406	0.0402	0.038	0.0414		93891	75274.5	63777	91807	80500	59562	-0.3
	0.5997	0.4509		0.7781	0.4891		0.6258	0.49		0.1912	0.4922		76482	101934	81805.5	106276	143681	178069	0.4263	0.5835	0.0449	0.0712	0.0544	0.6992	0.0529	0.0773		76954.5	100191	75033	166330	105096	77931	0.9702	0.052	0.7978	0.0406	0.0409	0.0406	0.0387	0.0413		84598.5	78991.5	59734.5	98466	75409	63077	0.7547
	0.5269	0.509		0.7195	0.5409		0.6183	0.5124		0.3626	0.55		79989	100968	81994.5	104199	142361	187428	0.3836	0.631	0.0455	0.0699	0.0551	0.7003	0.0527	0.0766		78340.5	103698	81280.5	183786	104748	85633	0.9607	0.0099	0.7969	0.0406	0.0411	0.0407	0.0393	0.0414		85281	79978.5	61288.5	91213	77405	61625	0.9089
	0.2323	0.5882		0.5201	0.5666		0.7077	0.5115		0.3924	0.3964		76513.5	108192	86079	102817	136870	174263	0.384	0.5216	0.0452	0.0688	0.0541	0.7061	0.0512	0.0745		83181	107384	76849.5	170150	105919	79131	0.974	-0.0171	0.7968	0.0407	0.0413	0.0405	0.0393	0.0414		83265	80472	61939.5	90014	78136	61379	1.1455
	0.1768	0.7027		0.6052	0.5195		0.7112	0.5549		0.5871	0.4318		76954.5	103730	88032	109580	132583	170116	0.4282	0.4693	0.047	0.069	0.0541	0.7038	0.0515	0.0745		80524.5	96831	76755	173769	103811	84297	0.93	0.0696	0.799	0.0402	0.0411	0.04	0.0388	0.0409		89911.5	76933.5	64480.5	89406	81596	62926	1.3
	0.166	0.5827		0.7983	0.5116		0.6522	0.4542		0.7963	0.4318		75883.5	100034	80272.5	101450	145095	147670	0.5117	0.638	0.0482	0.0687	0.0544	0.7029	0.052	0.0738		79474.5	100170	76387.5	153306	102879	78812	0.9693	0.0354	0.7972	0.0408	0.0415	0.0402	0.0391	0.0413		88893	76912.5	61131	91649	82224	62367	0.8671
	0.2022	0.5172		0.5385	0.5083		0.7135	0.453		0.7484	0.2771		78193.5	100863	83412	101649	139722	175334	0.404	0.6236	0.048	0.0679	0.0547	0.7053	0.0519	0.0722		78771	97797	77941.5	186280	100238	80804	0.9746	0.0222	0.802	0.0395	0.0408	0.0394	0.038	0.0402		88861.5	77742	60060	91003	81270	62447	0.7037
	0.3396	0.5355		0.5057	0.5856		0.787	0.5653		0.6853	0.5411		74466	103824	82792.5	104601	138166	170800	0.4228	0.5326	0.0465	0.0667	0.0547	0.7087	0.0511	0.0723		83254.5	98301	77952	169639	103457	81716	0.9605	0.0563	0.8007	0.04	0.0412	0.0396	0.0383	0.0402		91035	78256.5	63766.5	94028	80289	63336	1.0937
	0.2895	0.7045		0.6077	0.6285		0.6864	0.5475		0.6741	0.4009		76534.5	102081	80304	113146	151110	183935	0.4525	0.5725	0.044	0.0622	0.0531	0.7206	0.0494	0.0706		78729	99067.5	75957	155095	105302	77413	0.9827	0.0755	0.7994	0.0406	0.0414	0.0394	0.0384	0.0408		88368	75421.5	60175.5	92230	81385	61641	0.8702
	0.1869	0.604		0.5898	0.5926		0.6698	0.457		0.6983	0.6353		76020	100034	80220	108963	142484	163446	0.4753	0.5631	0.0436	0.0588	0.0528	0.7242	0.0496	0.0709		77805	88851	77437.5	133346	112478	78711	0.9842	0.2984	0.8018	0.04	0.0409	0.0391	0.0379	0.0403		89775	76450.5	62685	90789	80521	60548	1.3
	0.2178	0.5775		0.6441	0.6414		0.6866	0.6043		0.7005	0.4774		77637	101577	83485.5	105156	138273	168352	0.4307	0.5715	0.0449	0.0586	0.0527	0.7225	0.0494	0.0719		77868	93124.5	76114.5	164701	100839	74098	1.0218	0.0816	0.8015	0.0397	0.041	0.0392	0.0382	0.0404		86971.5	77626.5	61540.5	88922	77551	62441	0.6756
	0.1426	0.5166		0.5824	0.5527		0.8185	0.5332		0.6577	0.5378		78025.5	98511	79411.5	111519	145768	170997	0.4686	0.5852	0.0411	0.0568	0.0492	0.734	0.046	0.0728		79369.5	101776	76734	154609	96176	77587	0.9879	-0.0804	0.8006	0.04	0.0413	0.0393	0.0384	0.0403		89659.5	72849	63682.5	86682	78135	62649	1.3
	0.2218	0.5194		0.6155	0.6435		0.6684	0.4529		0.5124	0.5827		74697	103834	83349	109814	147658	194351	0.4156	0.5551	0.0411	0.0569	0.0471	0.7338	0.0472	0.074		77616	102081	78876	154373	101033	80804	0.9752	-0.0138	0.799	0.0402	0.0417	0.0396	0.0387	0.0408		92841	74760	64344	87715	78626	61021	0.2749
	0.3818	0.6045		0.7215	0.4533		0.7058	0.505		0.8235	0.4804		73447.5	105273	86289	99756	132000	188228	0.3422	0.5039	0.0882	0.0698	0.0532	0.6503	0.0631	0.0753		80010	101440	77889	177109	107175	77616	1.0027	0.0558	0.798	0.0405	0.0418	0.0398	0.0391	0.0409		87906	76219.5	60532.5	89092	78103	64685	0.425
	0.2473	0.5478		0.6447	0.501		0.768	0.5489		0.6543	0.5089		73080	105346	88231.5	75791	103971	171906	0.0157	-0.3	0.8098	0.0361	0.0355	0.0453	0.0368	0.0365		77742	101966	78540	163893	103990	77942	1.0068	0.023	0.7959	0.0412	0.042	0.0403	0.0395	0.0411		91539	79495.5	65898	89282	76898	60888	0.4921
	0.2985	0.6068		0.7576	0.4785		0.6784	0.5534		0.6767	0.52		74749.5	102291	84724.5	76291	109335	178688	0.0837	0.8205	0.8001	0.0393	0.0378	0.0421	0.0398	0.0408		78235.5	96453	79569	161550	104518	81627	0.978	0.0883	0.7961	0.0415	0.0419	0.0403	0.0395	0.0407		88231.5	78172.5	62443.5	89083	83143	62158	1.0516
	0.2796	0.5707		0.4373	0.4802		0.6381	0.4993		0.8405	0.4228		77374.5	102826	85554	75542	113015	182255	0.0795	1.2193	0.8059	0.0414	0.0382	0.0386	0.0372	0.0387		76786.5	99624	76293	156254	103541	78969	0.9689	0.047	0.7934	0.0421	0.0423	0.0406	0.0401	0.0414		84651	80199	66612	86343	81591	62900	-0.3
	0.2051	0.5234		0.6458	0.5325		0.7594	0.5644		0.7494	0.4124		72061.5	98458.5	81952.5	75057	104942	191389	0.0797	0.684	0.8086	0.041	0.0386	0.0378	0.0365	0.0375		79222.5	101997	79779	159067	106474	78772	1.0121	0.0531	0.7923	0.0422	0.0427	0.0409	0.0402	0.0418		88189.5	78634.5	60763.5	85583	81748	61988	0.2928
	0.1912	0.5732		0.5636	0.5676		0.7625	0.5367		0.6808	0.3664		78876	100569	80839.5	76869	109633	187362	0.0621	1.2844	0.812	0.0399	0.0385	0.0378	0.0358	0.0359		78666	98448	77332.5	154911	103289	79606	0.9727	0.0597	0.7924	0.0424	0.0426	0.0411	0.0401	0.0415		88777.5	75894	62097	82743	73519	64524	1.3
	0.1135	0.6004		0.7042	0.5568		0.7422	0.5419		0.8053	0.4821		75127.5	101734	85722	76905	107773	166156	0.0886	0.7726	0.8098	0.0398	0.0385	0.0383	0.0365	0.0371		78519	105378	77752.5	161729	108447	78911	0.9868	0.0356	0.7942	0.0423	0.042	0.0406	0.0397	0.0412		87024	79873.5	60490.5	92318	76727	64152	0.3697
	0.1804	0.582		0.6372	0.5136		0.7816	0.5006		0.5105	0.3743		78298.5	99057	80157	74402	112605	173147	0.094	1.3	0.8125	0.0402	0.0377	0.0382	0.0365	0.0349		79495.5	96516	74949	166902	106984	81142	0.9405	0.107	0.7975	0.0419	0.0413	0.0401	0.0388	0.0404		85333.5	76429.5	61582.5	91370	79652	62311	0.9271
	0.2455	0.6189		0.6634	0.5405		0.752	0.5317		0.8936	0.3749		73510.5	101566	82771.5	74949	111695	175787	0.1106	0.8756	0.8103	0.0406	0.0373	0.0386	0.0374	0.0358		78645	99939	77017.5	168425	105979	78097	0.9889	0.063	0.7957	0.0421	0.0416	0.0402	0.0392	0.0411		86646	76398	61792.5	93206	80566	63233	0.8816
	0.3267	0.5829		0.5209	0.5809		0.7628	0.4913		0.7806	0.4165		78246	97912.5	87024	72155	108121	168261	0.0482	1.3	0.8049	0.0413	0.0383	0.0394	0.0386	0.0375		77553	99792	75705	164414	99598	80210	0.9506	-0.0022	0.7943	0.0422	0.042	0.04	0.0396	0.0419		83412	77731.5	62139	87668	80236	64627	0.731
	0.2873	0.4969		0.6303	0.5516		0.7071	0.527		0.6907	0.3614		74697	99424.5	85291.5	74096	109890	186147	0.0891	1.0609	0.8041	0.0418	0.0384	0.0396	0.0385	0.0376		78382.5	97692	80241	161837	102888	76229	1.0474	0.0586	0.7946	0.0419	0.0419	0.04	0.0394	0.0422		85165.5	73174.5	61057.5	93002	80849	64005	0.8403
	0.1471	0.4755		0.5739	0.5066		0.6883	0.4962		0.8356	0.4318		74844	103372	84672	76392	105025	170319	0.036	0.5163	0.8004	0.0414	0.0397	0.0399	0.0389	0.0397		80965.5	103204	76807.5	175463	105816	82157	0.9478	0.0269	0.7946	0.0416	0.0423	0.04	0.0394	0.0421		86499	75831	60259.5	87852	81546	57536	1.3
	0.3141	0.6204		0.7384	0.474		0.7717	0.511		0.704	0.4675		75390	107090	82666.5	75080	108052	171942	0.0073	1.3	0.8002	0.0408	0.0402	0.0395	0.0389	0.0404		76986	97818	71893.5	162795	105026	75808	0.9596	0.0775	0.7952	0.0413	0.0423	0.0397	0.0392	0.0423		85974	77122.5	64291.5	85062	83016	64884	0.8937
	0.1461	0.5765		0.636	0.5254		0.7263	0.5374		0.618	0.5257		76608	102270	83338.5	74096	108581	178164	0.0385	1.3	0.8037	0.04	0.0398	0.0388	0.0378	0.0398		77479.5	102501	78991.5	158879	105974	74319	1.0583	0.0409	0.7953	0.041	0.0425	0.0396	0.0392	0.0424		87318	78729	62580	90207	79113	63229	0.8345
	0.3235	0.5951		0.4789	0.5154		0.6355	0.5829		0.757	0.4742		73647	102102	84882	75603	111906	186922	0.1033	0.8337	0.8048	0.04	0.0398	0.0386	0.0372	0.0396		80031	100454	78729	171198	104455	80145	0.9853	0.042	0.7947	0.0412	0.0428	0.0396	0.0391	0.0425		87969	76818	64249.5	89852	77853	60586	-0.3
	0.2142	0.4871		0.6302	0.5383		0.7191	0.484		0.8617	0.51		74004	100328	80556	73019	110082	183278	0.0787	1.1123	0.8046	0.0401	0.0401	0.0388	0.037	0.0393		78886.5	97702.5	77752.5	165746	98765	77454	1.0034	0.0121	0.7957	0.0409	0.0424	0.0397	0.0389	0.0424		85627.5	77574	61246.5	88559	77185	63095	0.579
	0.1374	0.5522		0.6607	0.479		0.7328	0.484		0.6541	0.4465		74119.5	105010	80041.5	77536	110759	190339	0.0767	0.6272	0.808	0.0394	0.04	0.0384	0.0363	0.0379		77511	100306	79548	163067	112673	77748	1.0187	0.1263	0.792	0.0416	0.0431	0.0404	0.0399	0.043		84525	77899.5	61341	86270	76395	62977	0.1282
	0.3917	0.4825		0.4896	0.5413		0.7219	0.5603		0.705	0.5152		73006.5	97335	84178.5	74295	106749	178805	0.1016	0.8796	0.8079	0.0393	0.0405	0.0382	0.0363	0.0378		77920.5	101378	79233	171125	100320	77863	1.0151	-0.0115	0.789	0.0422	0.0438	0.0408	0.0409	0.0433		86835	77731.5	64963.5	86219	78129	64560	0.3513
	0.3458	0.516		0.5684	0.578		0.6724	0.5076		0.7546	0.5083		75127.5	102050	85774.5	78015	107711	176173	0.0864	0.6622	0.8078	0.0388	0.0408	0.0383	0.0364	0.038		80871	98826	77133	179318	101535	76217	1.0091	0.0268	0.7906	0.0424	0.0432	0.04	0.0413	0.0425		87034.5	77206.5	64050	88543	77814	66375	0.4765
	0.2107	0.5667		0.6279	0.57		0.6804	0.5284		0.7379	0.5827		72817.5	102270	87381	75945	105524	181974	0.0632	0.5099	0.806	0.0389	0.0411	0.0385	0.0372	0.0384		79726.5	100758	79359	168248	109825	79488	0.9987	0.0929	0.7978	0.0408	0.0421	0.0381	0.0399	0.0412		86058	79180.5	64690.5	86651	74779	59479	0.4222
	0.2378	0.5552		0.7526	0.5338		0.3263	0.5051		0.7717	0.4102		79180.5	101598	89481	73844	104049	184213	-0.0314	-0.3	0.8074	0.0388	0.0408	0.038	0.0367	0.0382		80713.5	102249	79086	172834	106787	77700	1.0145	0.0469	0.8106	0.0385	0.04	0.0359	0.0369	0.0381		89323.5	79590	64396.5	89248	75706	62984	0.7371
	0.1641	0.5406		0.5331	0.523		0.3386	0.4673		0.6108	0.5201		75484.5	108192	82971	72911	103092	181101	-0.0848	0.6646	0.8038	0.0402	0.0416	0.0386	0.0372	0.0386		78487.5	98994	76555.5	166681	107488	79916	0.9664	0.0879	0.8109	0.0383	0.0402	0.0362	0.0364	0.0381		82792.5	78813	63042	89404	78857	60811	1.3
	0.1863	0.5433		0.7243	0.4856		0.2662	0.4608		0.6007	0.5096		73185	99519	83643	75674	108941	195787	0.096	0.791	0.7987	0.0416	0.0432	0.0401	0.0378	0.0387		74707.5	102942	80734.5	85147	98166	78886	1.3	-0.3	0.7908	0.0445	0.043	0.0399	0.0416	0.0402		87832.5	77637	63262.5	90162	80761	60829	1.3
	0.265	0.5873		0.7567	0.5143		0.3592	0.5204		0.591	0.4647		74991	103131	83748	74686	111902	179377	0.0813	1.036	0.7965	0.0412	0.0444	0.041	0.0378	0.0391		73699.5	103152	81249	72568	100774	75934	0.3977	0.6776	0.7863	0.0456	0.0434	0.0408	0.0429	0.0411		83590.5	74529	60774	86535	78448	62009	0.8475
	0.2059	0.6422		0.5626	0.5007		0.3515	0.4836		0.566	0.4051		73342.5	94563	81553.5	77423	104299	191012	0.1121	0.7047	0.8	0.0398	0.0448	0.0407	0.0358	0.0389		74277	93849	78162	72589	102190	76919	1.2298	1.2537	0.7924	0.0438	0.0422	0.0392	0.0413	0.041		88210.5	78130.5	63714	86217	77803	61959	0.5694
	0.3492	0.5473		0.6481	0.5316		0.293	0.4986		0.8066	0.4472		77038.5	100821	82372.5	74684	111726	168155	0.0906	1.2754	0.7839	0.0409	0.05	0.0446	0.0369	0.0437		73846.5	98878.5	77941.5	70679	99902	78184	1.1275	-0.3	0.7975	0.042	0.0417	0.0385	0.0398	0.0405		84850.5	76786.5	61834.5	94058	78116	61948	0.9893
	0.2455	0.4913		0.5188	0.7305		0.1848	0.699		0.8457	0.377		74256	100286	85365	76040	113133	171032	0.1459	0.8781	0.7715	0.0414	0.0531	0.0463	0.0399	0.0478		74455.5	98122.5	81165	74837	99840	75542	-0.3	0.8182	0.796	0.0414	0.0422	0.0392	0.0402	0.041		85711.5	76734	63430.5	88369	80506	63574	0.9782
	0.1224	0.5379		0.6023	0.6865		0.1901	0.5361		0.669	0.5246		69993	98311.5	78424.5	77454	99933	77766	1.0782	0.1785	0.8036	0.0415	0.0397	0.0378	0.0383	0.0392		73269	108056	79842	71532	91804	81776	1.1205	0.9034	0.7983	0.0409	0.0418	0.039	0.0394	0.0406		85963.5	79936.5	58569	90377	78332	62311	0.4288
	0.4551	0.5196		0.5677	0.6129		0.3177	0.6715		0.8041	0.4954		74949	101850	78015	73450	106338	76138	1.3	1.3	0.7908	0.0438	0.0417	0.0411	0.0413	0.0413		74497.5	96610.5	78771	79830	102308	79431	0.9435	0.5165	0.8014	0.0401	0.0406	0.0383	0.0393	0.0403		82677	78036	60427.5	89801	78186	61123	0.9127
	0.1683	0.5384		0.6154	0.3917		0.3136	0.454		0.7227	0.4759		73773	101294	75904.5	75798	102454	77077	0.731	0.3643	0.7992	0.0417	0.0406	0.039	0.0386	0.0409		72471	93292.5	76692	71396	93859	78594	-0.3	-0.3	0.7975	0.0409	0.041	0.0391	0.0406	0.041		83548.5	78414	61236	85490	80335	63508	0.6296
	0.3183	0.5836		0.6617	0.6159		0.3152	0.4698		0.5403	0.4202		75831	100254	82509	78666	95699	80200	0.4269	1.3	0.8005	0.0405	0.0408	0.0393	0.038	0.0409		76209	98994	79768.5	72487	101078	77333	0.4021	-0.3	0.7959	0.0414	0.0415	0.0393	0.0406	0.0414		88714.5	76534.5	62254.5	88677	77036	63053	0.3675
	0.2181	0.57		0.5203	0.5042		0.3585	0.574		0.4805	0.456		76702.5	97345.5	82162.5	77857	100629	80789	1.3	0.7399	0.8011	0.0401	0.0407	0.0389	0.0377	0.0416		77511	97545	81448.5	73337	99261	73691	0.2406	-0.3	0.7948	0.0417	0.0419	0.0396	0.0408	0.0413		86331	77028	61551	87256	76679	60411	-0.3
	0.3445	0.57		0.7472	0.5176		0.2193	0.3749		0.5152	0.475		76167	99949.5	81028.5	73423	103962	77727	-0.3	1.3	0.7987	0.0401	0.041	0.0395	0.0383	0.0425		74161.5	95833.5	80167.5	76605	93220	77078	0.0522	1.3	0.7954	0.0414	0.0419	0.0394	0.0404	0.0415		88735.5	74938.5	62769	87029	78102	62210	1.3
	0.2832	0.629		0.6405	0.5409		0.3238	0.4429		0.4776	0.5129		78151.5	97209	77343	79771	105488	77973	0.9402	0.8364	0.7961	0.0405	0.0416	0.0397	0.0391	0.043		71872.5	100905	77122.5	77017	102344	78137	0.8665	0.2186	0.7967	0.0404	0.0414	0.0393	0.0403	0.0418		83086.5	79432.5	64312.5	87558	79808	61871	1.3
	0.1373	0.5436		0.6662	0.5015		0.2686	0.5134		0.4	0.3884		74833.5	100160	79821	74919	102409	81351	0.6041	0.9634	0.7953	0.0405	0.0419	0.0399	0.0398	0.0425		75810	96736.5	73027.5	72799	99691	78854	-0.0098	-0.3	0.7958	0.0405	0.0415	0.0398	0.0402	0.0422		85785	76996.5	60123	86238	77789	63734	0.2565
	0.2814	0.6018		0.7457	0.4743		0.2517	0.5382		0.5685	0.459		73993.5	101734	80472	74124	101324	79751	0.2797	1.3	0.7957	0.0408	0.0419	0.04	0.0396	0.0421		75831	103950	78183	75847	102783	80381	-0.3	1.0139	0.7931	0.0411	0.0422	0.0401	0.0406	0.0429		85680	76587	62926.5	86863	77257	62774	1.0897
	0.2498	0.5946		0.8279	0.4658		0.1799	0.4954		0.5118	0.524		72481.5	102186	77007	78262	100299	79602	0.6001	-0.3	0.7962	0.0408	0.0421	0.0399	0.0396	0.0414		74613	101566	76660.5	74862	94612	78099	1.2731	1.0371	0.7927	0.0414	0.0421	0.0401	0.0407	0.0429		84283.5	82078.5	64060.5	89806	76289	59670	0.0573
	0.2124	0.6404		0.744	0.4909		0.283	0.5052		0.5264	0.4935		74770.5	95403	75369	77787	99134	79397	0.6262	0.5529	0.7966	0.0409	0.0419	0.0398	0.0399	0.041		76093.5	101902	77301	77089	98594	75762	0.6005	1.3	0.7927	0.0415	0.0417	0.0402	0.0406	0.0433		88924.5	77490	62149.5	87958	78639	61410	-0.3
	0.1501	0.6025		0.711	0.4684		0.2489	0.5379		0.4392	0.4572		75306	101640	78141	77483	104522	73579	1.3	0.5697	0.7971	0.0408	0.0417	0.0399	0.0398	0.0407		72229.5	100275	77448	76452	93554	80066	-0.3	1.3	0.7924	0.0417	0.0418	0.0402	0.0406	0.0434		84399	78088.5	63189	89801	77733	63257	0.9867
	0.307	0.6119		0.7385	0.4882		0.2751	0.5052		0.5096	0.4641		71169	98878.5	80661	76442	101516	76364	1.3	0.3334	0.7978	0.0406	0.0416	0.0397	0.0394	0.0409		77206.5	102543	79317	73823	99366	78512	0.8907	0.4843	0.7938	0.0416	0.0413	0.0401	0.0402	0.043		84157.5	80839.5	63136.5	86267	78137	65687	-0.3
	0.3224	0.6466		0.8489	0.4104		0.3874	0.5171		0.6005	0.424		75631.5	99666	72555	75489	103948	75191	0.611	1.0344	0.8018	0.0397	0.0408	0.0388	0.0383	0.0406		73143	99739.5	76629	73984	105200	76111	1.0896	0.8665	0.7926	0.0419	0.0412	0.0404	0.0405	0.0434		85165.5	76828.5	61897.5	85475	80076	63528	0.6857
	0.1935	0.5572		0.5851	0.4785		0.3484	0.5292		0.5135	0.5409		75106.5	96778.5	78225	77471	100396	76326	1.3	0.6047	0.8004	0.04	0.041	0.0392	0.0383	0.0411		72807	99109.5	82183.5	71895	102957	75509	-0.3	1.3	0.7931	0.0419	0.0414	0.0403	0.0403	0.043		84997.5	77857.5	64722	89134	83591	64196	1.0563
	0.2525	0.556		0.5803	0.4967		0.1671	0.4717		0.5909	0.4427		72145.5	98889	78519	76320	100356	80709	0.7204	0.26	0.7995	0.0401	0.041	0.0395	0.0386	0.0413		74644.5	100874	76776	74667	99348	77595	1.3	1.015	0.7943	0.0416	0.0412	0.0401	0.0402	0.0426		85375.5	82393.5	65583	86421	74109	58839	0.5177
	0.1816	0.4718		0.6403	0.4752		0.3182	0.5748		0.5878	0.4134		76923	102532	79810.5	75355	100340	78834	0.7939	0.583	0.7952	0.0411	0.0418	0.0404	0.0395	0.042		75894	100002	83485.5	76016	96274	73782	0.2709	1.0338	0.7935	0.0421	0.0416	0.0403	0.0402	0.0424		82876.5	76240.5	63987	87747	76553	61919	1.3
	0.2939	0.5503		0.6364	0.4761		0.285	0.5289		0.5565	0.4972		74728.5	102428	80272.5	71827	101002	81974	1.3	0.3294	0.7958	0.0409	0.0416	0.0405	0.0391	0.042		73783.5	100212	81123	75298	97287	80197	0.6037	1.3	0.7925	0.0422	0.0419	0.0405	0.0401	0.0428		82582.5	77301	61876.5	87516	81375	62893	0.8986
	0.3391	0.4601		0.6581	0.5513		0.2765	0.4869		0.4922	0.4478		73678.5	99099	76996.5	78770	103484	80610	0.7239	0.4627	0.7958	0.0404	0.0414	0.0408	0.0392	0.0424		71211	98952	76713	76507	98478	76679	1.0071	-0.0983	0.7935	0.042	0.0417	0.0404	0.0399	0.0425		82971	75610.5	62811	86040	78913	61404	1.2834
	0.2615	0.4445		0.6136	0.4638		0.2653	0.4914		0.5297	0.5245		72271.5	102648	77280	70734	97560	80432	1.3	0.7679	0.7968	0.0402	0.0413	0.0405	0.039	0.0422		74434.5	93870	80241	71850	102347	77827	1.3	1.3	0.7931	0.0422	0.0419	0.0405	0.0401	0.0423		83506.5	78508.5	63094.5	84961	81371	62373	1.2007
	0.2721	0.4874		0.6902	0.5073		0.1499	0.4485		0.5499	0.5142		71211	102742	77899.5	77286	111754	85990	0.6509	0.5973	0.8003	0.0394	0.0402	0.0401	0.0383	0.0417		71505	97597.5	81511.5	73252	101244	79906	1.3	0.6761	0.7936	0.0419	0.042	0.0403	0.0399	0.0423		82782	76051.5	63262.5	87776	80237	62365	1.1084
	0.2067	0.5029		0.6491	0.5741		0.2117	0.4449		0.4427	0.4885		73006.5	97618.5	77448	72723	96176	76312	0.6031	0.8357	0.7971	0.0401	0.0411	0.0406	0.0389	0.0422		69688.5	101042	77080.5	74730	98059	77055	1.0125	-0.3	0.7945	0.0417	0.042	0.04	0.0399	0.0419		85165.5	75894	65583	85423	78038	64395	1.3
	0.132	0.5238		1.0349	0.4055		0.2305	0.4928		0.5615	0.3647		75432	102501	77133	74959	103406	74903	-0.2403	1.3	0.7963	0.04	0.0414	0.0409	0.0391	0.0423		72754.5	103310	78687	76779	98916	77718	0.2758	1.3	0.7947	0.0415	0.0419	0.0401	0.0399	0.042		86646	79369.5	63189	90797	80750	61487	1.3
	0.2914	0.5801		0.7383	0.5088		0.3836	0.5631		0.5702	0.5265		76062	109431	76482	75126	99960	81389	1.3	0.9101	0.7955	0.0402	0.0416	0.0412	0.0393	0.0422		74613	100874	83202	71183	99220	75340	0.3927	0.3253	0.7955	0.0415	0.042	0.04	0.0398	0.0412		84315	79968	61698	84986	80454	61329	1.3
	0.2659	0.3328		0.818	0.433		0.2152	0.509		0.724	0.6105		73153.5	99634.5	76062	73977	99502	73791	-0.3	-0.1918	0.7938	0.0407	0.0419	0.0415	0.0395	0.0427		74382	96369	76660.5	75955	97428	78924	0.5376	0.4024	0.7948	0.0412	0.0419	0.0401	0.04	0.0419		87339	79600.5	62853	82864	77134	58772	0.6298
	0.2959	0.4085		0.6689	0.5041		0.0767	0.4797		-0.1498	0.3608		72418.5	103288	76912.5	73731	99140	78447	1.3	1.3	0.7958	0.0401	0.0415	0.0414	0.0391	0.0422		76923	95623.5	82488	73671	95478	74228	0.2914	0.0428	0.7939	0.0421	0.0424	0.0405	0.0401	0.0411		90394.5	81984	63682.5	88656	83422	61031	0.1018
	0.3344	0.3307		0.7375	0.4435		0.3906	0.5769		0.4296	0.4872		75967.5	102123	76282.5	78090	99368	80812	-0.1623	1.3	0.7946	0.0404	0.0415	0.0416	0.0393	0.0426		70759.5	102554	76009.5	73188	98781	75572	0.7544	1.3	0.7949	0.0416	0.0424	0.0403	0.0398	0.0411		83674.5	80986.5	62454	83657	78562	63511	1.3
	0.5167	0.4759		0.9308	0.3753		0.4063	0.448		0.4467	0.562		72996	104601	74476.5	77343	98647	78036	-0.3	1.3	0.7967	0.0401	0.0414	0.041	0.0389	0.0419		77059.5	97335	77721	75090	96669	79447	1.3	0.2527	0.7962	0.0411	0.0422	0.0401	0.0395	0.0409		88746	75148.5	61551	86847	76282	62848	-0.3
	0.332	0.4098		0.892	0.4362		0.467	0.525		0.5195	0.4492		72954	101556	78876	75151	101028	81502	0.3886	-0.3	0.7979	0.04	0.0409	0.041	0.0387	0.0415		73836	99445.5	77584.5	75400	93568	78126	1.1436	1.3	0.7969	0.0411	0.0422	0.0401	0.0391	0.0405		86541	77637	62748	89022	78273	58139	-0.3
	0.3208	0.3419		0.7399	0.5283		0.4529	0.4628		0.5991	0.5719		75789	100516	76986	72626	100473	80246	-0.3	0.0136	0.798	0.04	0.041	0.041	0.039	0.0411		69951	102302	74812.5	73259	101513	77247	0.5086	-0.3	0.7977	0.0405	0.0421	0.04	0.039	0.0407		85165.5	77458.5	62895	86849	74720	59800	0.2542
	0.3797	0.4029		0.592	0.4747		0.4555	0.4853		0.4755	0.4778		75348	103950	78939	74271	97015	78108	0.906	0.8656	0.7972	0.0403	0.0414	0.0408	0.0393	0.041		75327	99697.5	79800	75112	105057	78832	1.2318	1.0418	0.798	0.0403	0.0419	0.04	0.0391	0.0408		83632.5	80997	60375	84396	78165	64302	-0.3
	0.3706	0.3456		0.7245	0.4567		0.38	0.4996		0.559	0.532		73794	105168	77763	74865	98110	77072	0.8965	1.1789	0.7995	0.04	0.0408	0.0404	0.0391	0.0403		72765	97744.5	78529.5	72514	99498	78640	0.9315	1.1671	0.7983	0.0403	0.0418	0.04	0.0389	0.0406		83422.5	79086	61939.5	82621	83617	66107	0.4723
	0.206	0.4211		0.6246	0.5215		0.4315	0.4851		0.5843	0.4769		75747	93229.5	75610.5	75367	97952	81505	0.4242	1.0875	0.7995	0.0403	0.0406	0.0406	0.0389	0.0401		73731	100664	79033.5	76740	95221	74534	0.351	1.3	0.7983	0.0407	0.0417	0.0399	0.0389	0.0404		87339	77889	62139	85685	81801	63244	0.6714
	0.3049	0.4588		0.6637	0.3826		0.4528	0.5868		0.5832	0.4742		74781	100779	78099	78474	97366	78576	0.3699	-0.3	0.8005	0.04	0.0407	0.0403	0.0388	0.0398		72933	100779	78928.5	76668	97626	80244	0.3067	-0.3	0.7978	0.0409	0.0417	0.04	0.0389	0.0408		84640.5	81133.5	60963	90977	77802	61950	0.7528
	0.3165	0.5339		0.632	0.4858		0.4929	0.4975		0.4938	0.5046		73069.5	104150	75096	76835	100901	78752	0.1239	-0.3	0.8002	0.0402	0.0405	0.0403	0.039	0.0398		74833.5	98952	83391	74232	101265	80775	-0.3	1.3	0.796	0.0412	0.042	0.0403	0.0392	0.0413		83737.5	77931	64596	83775	76855	63171	0.4216
	0.3598	0.6113		0.647	0.4127		0.513	0.4276		0.4611	0.4684		74613	98070	76996.5	74959	101311	79877	0.5546	0.9035	0.802	0.0397	0.0404	0.04	0.0385	0.0395		73615.5	97818	78120	72132	96402	83955	-0.3	0.4884	0.7957	0.0412	0.0419	0.0404	0.0393	0.0415		82729.5	83254.5	62664	86017	75427	60894	0.7195
	0.1738	0.473		0.5443	0.525		0.3274	0.4132		0.4653	0.4376		72576	103740	76881	74307	97923	77712	1.2553	1.3	0.8022	0.0396	0.0404	0.0398	0.0385	0.0395		74361	95235	74949	69850	100318	76798	0.2363	1.3	0.7964	0.0412	0.0417	0.0402	0.039	0.0415		83401.5	77259	59965.5	85348	75510	61354	0.1245
	0.3397	0.3982		0.7083	0.487		0.2314	0.3469		0.4483	0.546		74350.5	102302	76860	78499	103431	76401	1.0952	0.214	0.8034	0.0394	0.0401	0.0395	0.0383	0.0394		74529	100034	75831	75621	101760	76696	0.7652	0.6126	0.7957	0.0413	0.0419	0.0405	0.039	0.0417		84010.5	79537.5	59398.5	84414	71987	61442	1.3
	0.3623	0.3349		0.6345	0.4989		0.5552	0.4396		0.4364	0.493		76156.5	104013	75127.5	80645	105033	78731	0.6045	0.1852	0.8033	0.0394	0.0401	0.0396	0.0383	0.0393		72828	100432	79716	78057	101385	74396	1.3	0.1541	0.7949	0.0414	0.042	0.0405	0.0393	0.0419		81469.5	75621	61089	84831	77952	60715	1.0703
	0.3841	0.3966		0.9008	0.6668		0.4428	0.5512		0.4158	0.4617		73447.5	99981	75096	77682	100883	81586	0.4418	0.1756	0.8027	0.0396	0.0402	0.0397	0.0383	0.0395		75778.5	101714	77217	73139	96282	78275	1.1509	0.673	0.7948	0.0416	0.0419	0.0405	0.0395	0.0418		82141.5	75610.5	64176	83553	76574	65316	0.6757
	0.3581	0.44		0.9441	0.6754		0.4063	0.432		0.5609	0.5366		71704.5	96495	76114.5	73497	104882	76866	0.9313	0.8239	0.8038	0.0394	0.04	0.0394	0.0381	0.0394		75369	96348	79243.5	73643	102000	78317	1.3	1.3	0.7953	0.041	0.042	0.0407	0.0392	0.0418		83076	78109.5	64806	82544	75212	64414	0.8974
	0.1939	0.3388		1.0708	0.5808		0.5215	0.4941		0.3687	0.7318		74245.5	99813	79327.5	75265	104168	76161	1.3	0.8103	0.8057	0.039	0.0397	0.0388	0.0376	0.0392		73573.5	95235	80965.5	77638	100642	79762	1.1456	0.5709	0.7955	0.0407	0.042	0.0406	0.0393	0.0418		82299	79170	62296.5	87383	77675	65172	0.5552
	0.3324	0.333		0.9671	0.6476		0.4099	0.52		0.3478	0.6101		77931	100422	79191	77281	101256	81535	0.0728	1.3	0.8059	0.0391	0.0396	0.0388	0.0376	0.039		72639	99561	78099	75190	97359	78484	0.4755	-0.3	0.7979	0.0404	0.0415	0.0402	0.0388	0.0413		81889.5	77374.5	63115.5	81005	77059	66101	-0.3
	0.473	0.429		0.9424	0.6413		0.5625	0.4733		0.4611	0.505		73552.5	96642	76450.5	73161	98848	77452	0.6444	1.2158	0.8065	0.0389	0.0397	0.0386	0.0374	0.0389		71043	99183	76251	69564	102376	78654	0.4163	1.3	0.8012	0.0397	0.0407	0.0396	0.0381	0.0407		85543.5	73489.5	62023.5	80485	80129	65575	0.308
	0.3521	0.3745		0.893	0.6902		0.2905	0.411		0.5757	0.5137		75001.5	102753	73605	79250	102250	77410	0.4961	-0.1343	0.8046	0.0392	0.0401	0.0393	0.0377	0.0392		74760	101734	78256.5	75066	98703	79327	1.3	1.1123	0.7999	0.04	0.0411	0.0397	0.0383	0.041		83590.5	79632	61173	85657	82123	63667	0.6463
	0.2385	0.5534		1.0517	0.5581		0.5343	0.53		0.5586	0.5594		74875.5	102438	76314	80272	100701	76104	1.0609	-0.3	0.8048	0.0392	0.0399	0.0392	0.0377	0.0391		74623.5	97177.5	78393	76068	94933	78318	0.9143	1.3	0.802	0.0396	0.0406	0.0392	0.038	0.0406		87622.5	82971	63924	84776	76280	67639	1.3
	0.3377	0.4223		0.9201	0.6456		0.4727	0.5455		0.5899	0.4923		71799	101062	76251	76256	103771	80876	0.6077	0.378	0.8034	0.0394	0.0402	0.0395	0.0378	0.0396		71011.5	97650	77511	72374	98233	78675	0.6257	0.2997	0.8032	0.0395	0.0403	0.0391	0.0377	0.0402		83632.5	77553	60606	83158	85046	61605	0.8754
	-0.0007	0.3287		0.811	0.6441		0.5209	0.4294		0.5817	0.4848		72271.5	98469	80472	75426	99455	76844	1.3	0.2381	0.8045	0.0395	0.0399	0.0392	0.0377	0.0392		75684	94552.5	76251	76444	98903	78178	0.7262	0.8513	0.8044	0.0393	0.0401	0.0388	0.0374	0.04		82036.5	77805	63357	88006	77020	62983	1.0777
	0.3069	0.4486		0.8636	0.6518		0.5145	0.521		0.5188	0.5008		70875	97902	76009.5	72326	99100	81137	0.3406	0.4522	0.8031	0.0399	0.0403	0.0393	0.0378	0.0395		72303	102448	75243	74710	99733	76097	-0.3	1.3	0.8053	0.039	0.0399	0.0388	0.0372	0.0399		82194	78109.5	62139	88532	76920	66497	0.5416
	0.2611	0.3911		0.9012	0.5837		0.3111	0.453		0.3034	0.5013		72513	98227.5	76503	74169	104215	75819	1.0983	0.7833	0.8016	0.0403	0.0408	0.0396	0.0381	0.0395		71610	97608	79842	77509	94802	77379	1.3	-0.3	0.8051	0.0391	0.0399	0.039	0.0371	0.0399		82677	73153.5	62989.5	85135	77123	63302	0.9536
	0.2543	0.3692		0.942	0.6189		0.5213	0.5147		0.1812	0.4712		73846.5	101430	78015	80664	95855	78888	0.5873	-0.3	0.8007	0.0407	0.041	0.0397	0.0384	0.0395		71053.5	100884	83916	76455	95548	79538	-0.0152	-0.3	0.8047	0.0392	0.04	0.0389	0.0372	0.04		81133.5	77931	64302	84504	78132	62525	1.3
	0.2111	0.4288		0.8896	0.6597		0.4406	0.5209		0.4039	0.5075		71190	96715.5	77616	74153	102429	85791	0.5149	0.6585	0.8023	0.0402	0.0411	0.0394	0.0381	0.0389		76324.5	103782	77143.5	74966	101466	78398	1.3	0.6303	0.8048	0.0392	0.0398	0.0391	0.0372	0.0399		85344	76912.5	61771.5	81688	75568	62922	1.2988
	0.4046	0.5172		0.3635	0.6976		0.2183	0.4176		0.4225	0.5602		71557.5	104674	71652	72565	96231	80283	-0.3	1.1355	0.8021	0.0404	0.0406	0.0394	0.0382	0.0393		72712.5	97345.5	76996.5	76182	103033	78890	0.8287	0.6211	0.8037	0.0393	0.0398	0.0395	0.0375	0.0402		86110.5	77374.5	61561.5	83230	79930	61138	0.4342
	0.341	0.6874		0.2964	0.6353		0.4164	0.458		0.1887	0.3891		74875.5	98490	78540	71645	107757	78341	1.0341	1.3	0.803	0.0401	0.0405	0.039	0.038	0.0394		72670.5	101871	78624	74146	98582	79609	1.3	1.3	0.8023	0.0393	0.0403	0.0398	0.0379	0.0404		83979	72954	65740.5	84741	76377	62676	1.3
	0.4421	0.5084		0.3438	0.5882		0.4276	0.4588		0.5023	0.4894		76503	104538	76314	76823	99236	81404	-0.3	1.0642	0.8052	0.0395	0.0399	0.0388	0.0377	0.0389		73857	98700	78025.5	73604	103029	75939	1.3	1.0621	0.8038	0.0391	0.0398	0.0395	0.0376	0.0403		82362	79957.5	63514.5	85848	80948	61186	1.3
	0.0151	0.3923		0.3058	0.5294		0.489	0.4652		0.6145	0.5302		73542	104139	82446	77925	100285	85129	0.1647	-0.3	0.8052	0.0395	0.0399	0.0388	0.0376	0.039		72334.5	96999	82624.5	74749	101961	76230	1.3	0.6727	0.8043	0.0389	0.0399	0.0393	0.0373	0.0402		80503.5	76902	61530	84735	77799	62488	0.8426
	0.7522	0.4147		0.3028	0.6331		0.4736	0.4433		0.4785	0.5534		74382	99393	79926	75947	104954	78261	1.3	0.7804	0.8044	0.0394	0.0401	0.0391	0.0379	0.0391		73668	96757.5	78372	72434	98741	76956	-0.3	1.3	0.803	0.0392	0.0402	0.0396	0.0376	0.0404		80892	74655	61498.5	87999	75033	64038	0.7467
	0.591	0.5624		0.2825	0.5218		0.2495	0.4504		0.4962	0.4461		74917.5	104422	78120	76888	99603	76006	0.574	1.3	0.8036	0.0394	0.0401	0.0394	0.0381	0.0393		70686	95140.5	81669	74384	95377	78473	1.3	0.0601	0.8036	0.0391	0.04	0.0394	0.0375	0.0403		85344	77374.5	61393.5	91409	78787	63395	0.7888
	0.2375	0.4599		0.3432	0.5919		0.4921	0.5159		0.4275	0.5763		74812.5	101850	80398.5	73293	99767	80387	0.9968	0.5782	0.8055	0.0391	0.0397	0.0389	0.0378	0.0391		72891	96484.5	78235.5	72746	102197	75134	1.3	1.026	0.803	0.0393	0.0401	0.0396	0.0377	0.0403		83832	76923	60406.5	79671	80424	63371	-0.2864
	0.2308	0.5303		0.3485	0.6298		0.46	0.4179		0.3595	0.5869		74235	101787	76734	74247	101226	74554	0.2012	1.0219	0.8043	0.0395	0.0398	0.0391	0.0379	0.0393		72954	101378	79317	72418	99668	79523	1.101	0.7613	0.8021	0.0395	0.0405	0.0397	0.0378	0.0405		87811.5	78246	61908	85009	82371	63387	0.4721
	0.4011	0.4077		0.3075	0.6325		0.4812	0.5013		0.4877	0.4609		75957	97660.5	76597.5	76153	103548	79454	0.6805	0.9678	0.8042	0.0396	0.0401	0.039	0.038	0.0391		75883.5	97314	78277.5	75981	104401	77369	1.1448	0.9864	0.8031	0.0394	0.0401	0.0395	0.0377	0.0402		81354	80062.5	63861	83481	78472	63672	1.3
	0.1546	0.3298		0.3213	0.6414		0.4295	0.4498		0.3847	0.535		76314	102900	75358.5	74771	100428	81005	-0.3	0.6157	0.8036	0.0394	0.0402	0.0392	0.0385	0.0391		73720.5	96190.5	78351	70793	100074	80146	0.3475	1.3	0.8036	0.0395	0.0401	0.0393	0.0376	0.04		81396	79579.5	64974	82907	79023	60775	-0.2942
	0.1646	0.5379		0.3636	0.6003		0.3968	0.4608		0.4215	0.3903		75180	101650	74928	76760	99482	81460	-0.099	1.3	0.8043	0.0393	0.04	0.039	0.0383	0.039		74497.5	98311.5	77584.5	75751	103834	77798	0.9695	0.815	0.8037	0.0394	0.0402	0.0391	0.0377	0.0399		79453.5	74340	62307	85939	79761	60538	1.1745
	0.4176	0.4146		0.4644	0.4247		0.4288	0.5132		0.5366	0.5894		70749	101052	73710	75311	105861	78275	0.6724	0.5132	0.8053	0.0391	0.04	0.0388	0.038	0.0388		70276.5	102616	73815	74729	96903	80241	-0.2441	1.3	0.804	0.0394	0.0402	0.0391	0.0377	0.0396		86919	78424.5	62380.5	85420	80500	62515	0.8108
	0.3815	0.4881		0.3336	0.6697		0.3406	0.4171		0.4611	0.6643		74623.5	100516	74445	75895	99235	80717	-0.0016	1.3	0.8045	0.0392	0.04	0.039	0.0382	0.039		74875.5	95340	78718.5	75663	100593	73854	1.3	0.8696	0.8034	0.0395	0.0404	0.0391	0.0375	0.04		82981.5	78834	63577.5	86368	76135	60770	-0.3
	0.3696	0.4977		0.2848	0.7075		0.392	0.4982		0.2622	0.3804		72828	93639	77973	74922	98623	80813	0.7137	0.7042	0.8052	0.039	0.0399	0.0389	0.038	0.039		73594.5	98973	76293	76431	97065	77447	0.4459	-0.3	0.8044	0.0392	0.0404	0.039	0.0374	0.0397		82183.5	75127.5	60018	81846	79378	60224	0.95
	0.0776	0.4071		0.3613	0.5851		0.5635	0.5626		0.5458	0.5801		75778.5	100296	75075	75209	101156	76362	0.1842	1.3	0.8077	0.0388	0.0392	0.0381	0.0374	0.0387		82876.5	97272	77857.5	71644	94006	77863	1.0004	0.2253	0.8031	0.0397	0.0406	0.0392	0.0374	0.0401		83139	76020	61761	83860	76738	66637	0.2279
	0.0782	0.289		0.3838	0.5293		0.6915	0.5234		0.5712	0.4201		76828.5	97083	77794.5	76366	105080	78670	0.8959	1.0614	0.8059	0.039	0.0397	0.0386	0.0375	0.0392		75043.5	92431.5	78361.5	72334	101912	76644	1.3	1.3	0.8031	0.0394	0.0406	0.0393	0.0374	0.0402		80104.5	76471.5	58789.5	80440	78239	63839	0.294
	0.3372	0.428		0.3082	0.6217		0.7134	0.5381		0.6798	0.559		72691.5	92841	78981	76303	101095	80141	0.9109	0.6956	0.8052	0.039	0.0399	0.039	0.0377	0.0392		72859.5	98784	83149.5	78677	98758	77252	-0.3	-0.0045	0.8037	0.0395	0.0405	0.0391	0.0373	0.04		83748	76366.5	61120.5	80612	77613	58224	0.3948
	0.1109	0.5811		0.637	0.632		0.6099	0.531		0.3453	0.4814		74844	98311.5	78120	73270	99167	78288	1.3	-0.3	0.8066	0.0387	0.0395	0.0386	0.0373	0.0393		75274.5	97387.5	76660.5	72937	103100	78823	0.6095	1.3	0.8043	0.0393	0.0403	0.039	0.0372	0.04		85186.5	75442.5	60196.5	82777	76876	65860	-0.2082
	0.3014	0.473		0.8536	0.5736		0.5979	0.3803		0.4508	0.4527		73248	100044	79390.5	73745	98124	76380	0.321	1.3	0.808	0.0388	0.0391	0.0382	0.037	0.039		74560.5	100401	76765.5	73236	102296	77722	0.3736	1.3	0.8043	0.0393	0.0404	0.039	0.037	0.0399		82960.5	77920.5	63315	84429	78663	59648	-0.3
	0.4008	0.4211		0.7444	0.5513		0.6342	0.4766		0.6943	0.6099		74256	96190.5	79096.5	75529	104225	79624	0.9464	0.8632	0.8064	0.039	0.0394	0.0385	0.0372	0.0395		75306	98826	81144	77227	98151	74217	-0.2193	-0.3	0.8042	0.0394	0.0405	0.0391	0.037	0.0399		81207	82078.5	63630	81551	74320	63779	1.0205
	0.6462	0.3771		0.697	0.5958		0.618	0.519		0.4332	0.5226		76366.5	99865.5	78351	77712	101650	81546	0.4949	0.5701	0.8064	0.0388	0.0395	0.0387	0.0372	0.0393		73195.5	97881	77815.5	71708	93389	80336	1.3	0.7512	0.8056	0.0392	0.0401	0.0387	0.0369	0.0394		79054.5	76534.5	62832	88952	77116	63472	0.9424
	0.5091	0.4634		0.7288	0.587		0.7128	0.5014		0.5249	0.3913		74602.5	103467	73416	77228	100709	80073	-0.0203	1.3	0.8057	0.0389	0.0395	0.0389	0.0374	0.0396		74046	101430	79873.5	77709	98476	82444	0.2162	-0.3	0.8059	0.0393	0.0401	0.0386	0.0367	0.0394		82593	76188	61950	83389	77674	62498	0.8064
	0.5082	0.3717		0.6669	0.5677		0.6699	0.4371		0.5574	0.4841		73962	102291	72859.5	72392	102497	78610	-0.3	-0.151	0.8067	0.0387	0.0394	0.0388	0.0371	0.0394		72082.5	93313.5	75505.5	78411	100836	76281	0.947	0.5431	0.806	0.0394	0.0399	0.0384	0.0367	0.0396		84052.5	80692.5	62926.5	87978	77951	64027	0.5183
	0.1817	0.444		0.6468	0.6079		0.6191	0.4308		0.43	0.4661		74602.5	100726	73017	76307	99583	77093	0.121	-0.3	0.8062	0.039	0.0394	0.0388	0.037	0.0396		71022	93964.5	83979	74203	99672	74687	-0.3	0.6421	0.8052	0.0393	0.0401	0.0387	0.0368	0.0397		84199.5	82645.5	62275.5	83437	76325	59934	0.7516
	0.4008	0.4504		0.6331	0.6395		0.5876	0.4096		0.4946	0.4723		75820.5	99351	75904.5	78254	105812	74742	1.1503	0.7264	0.8062	0.0387	0.0394	0.0389	0.0371	0.0397		68859	100496	79369.5	71622	96442	78450	0.5839	1.3	0.8054	0.0394	0.0401	0.0387	0.0368	0.0395		80010	73332	63504	84883	79355	61928	1.1691
	-0.0515	0.3691		0.7277	0.5794		0.6522	0.4002		0.4168	0.4629		75841.5	101104	75768	76358	100692	77831	0.048	-0.3	0.8062	0.0387	0.0395	0.0389	0.0371	0.0397		74529	102774	81627	72104	103995	81485	0.8945	-0.3	0.8056	0.0395	0.0401	0.0385	0.0369	0.0395		82477.5	77805	62863.5	79921	76894	61257	0.6834
	0.2115	0.5201		0.9129	0.6339		0.7238	0.4722		0.4844	0.5836		73153.5	100506	77070	77282	103645	84251	0.503	0.4319	0.8064	0.0386	0.0393	0.039	0.037	0.0397		70087.5	95392.5	80020.5	71449	95773	78314	1.3	0.2184	0.8039	0.0397	0.0405	0.0389	0.0373	0.0398		79023	77878.5	62485.5	85507	78042	67424	0.5738
	0.1667	0.5602		0.8507	0.6801		0.6858	0.5085		0.5158	0.3677		72891	102606	80367	72435	101100	75951	0.3076	0.7676	0.8051	0.0389	0.0396	0.0394	0.037	0.0399		73804.5	96400.5	76639.5	74589	98272	79637	0.4698	0.7046	0.8037	0.04	0.0403	0.039	0.0375	0.0395		83380.5	76912.5	62223	84124	74496	63959	-0.3
	0.3795	0.4419		0.8623	0.6395		0.6349	0.4766		0.4904	0.497		75736.5	100726	76860	71128	101847	75017	0.6543	-0.3	0.8054	0.0386	0.0398	0.0393	0.0371	0.0398		71956.5	101514	77941.5	80205	98405	78149	0.9612	-0.3	0.8047	0.0398	0.0401	0.0387	0.0371	0.0395		84798	78771	61666.5	85686	72077	61878	1.0378
	0.408	0.6572		-0.0216	0.3347		0.7049	0.3987		0.3661	0.4843		74497.5	105966	79138.5	74701	96400	82027	1.3	1.0217	0.8059	0.0386	0.0396	0.0392	0.0371	0.0396		73731	100863	79705.5	73977	100929	81608	0.1409	0.2115	0.8042	0.04	0.0402	0.0388	0.0372	0.0396		82173	73699.5	62884.5	86330	79282	60463	1.3
	0.389	0.481		0.0441	0.4277		0.6893	0.5019		0.7354	0.491		72964.5	98227.5	75348	75433	103189	79030	0.6686	0.6678	0.8063	0.0383	0.0395	0.0393	0.0368	0.0398		71484	98196	81952.5	75069	96109	79235	-0.3	-0.3	0.805	0.0399	0.0401	0.0386	0.037	0.0394		89271	75894	62202	84636	75485	60199	0.7158
	0.2679	0.4369		0.0168	0.3892		0.6145	0.4921		-0.021	0.5014		75222	101745	81133.5	76543	97051	78515	0.563	1.3	0.8052	0.0386	0.0398	0.0394	0.0372	0.0398		72723	101388	76534.5	71887	102215	77312	-0.0117	-0.3	0.8038	0.0402	0.0402	0.039	0.0374	0.0394		84357	77458.5	61320	83742	80015	59358	-0.3
	0.3044	0.4546		0.1815	0.5297		0.6863	0.5057		0.0642	0.5218		73962	102952	78991.5	72762	103341	77807	0.4066	-0.3	0.8058	0.0384	0.0396	0.0392	0.0371	0.0397		74665.5	96316.5	83548.5	75591	100934	82186	1.3	0.833	0.8046	0.0399	0.04	0.0387	0.0373	0.0394		84777	78571.5	61446	90046	80675	63696	0.7662
	0.1778	0.3993		0.0606	0.4932		0.692	0.512		0.0542	0.4898		76545	102070	80503.5	75305	100158	78737	0.6409	0.6067	0.8067	0.0383	0.0396	0.039	0.037	0.0395		75064.5	103824	82855.5	75230	106495	77648	-0.3	0.9417	0.8049	0.04	0.04	0.0387	0.0371	0.0393		84346.5	78907.5	62706	83931	78808	63787	-0.3
	0.4387	0.5427		0.0867	0.5084		0.6773	0.378		0.0774	0.4842		74466	99802.5	75096	74679	98158	76527	1.3	1.1488	0.8068	0.0383	0.0395	0.0388	0.037	0.0395		73447.5	99057	78141	77491	91840	78110	0.9903	1.3	0.8062	0.0397	0.0397	0.0384	0.0371	0.0389		83947.5	78708	62569.5	82224	80289	63856	-0.1246
	0.1712	0.4596		-0.0822	0.4246		0.6865	0.4622		0.0963	0.5485		78918	95287.5	82467	75676	103182	75769	-0.3	1.3	0.8072	0.0381	0.0395	0.0388	0.037	0.0394		72082.5	97324.5	77080.5	74531	100656	80586	0.6225	0.5764	0.8055	0.04	0.0398	0.0385	0.0372	0.039		81238.5	78718.5	63892.5	83361	72875	62478	0.7246
	0.3029	0.546		-0.0236	0.5186		0.6477	0.4193		0.0883	0.4878		74497.5	104454	80031	73783	100701	78928	0.802	0.8401	0.8064	0.0383	0.0397	0.0389	0.0372	0.0394		77038.5	96789	79978.5	74262	99214	74564	0.061	-0.3	0.8045	0.0401	0.04	0.0387	0.0374	0.0393		82708.5	79579.5	62779.5	87341	75246	65830	0.0893
	0.0972	0.4497		-0.1588	0.3788		0.6363	0.4633		0.0408	0.5123		76923	100916	78613.5	75873	101929	77801	0.043	-0.3	0.8083	0.038	0.0394	0.0385	0.0368	0.0391		70528.5	92137.5	77983.5	74275	95264	80722	0.7151	0.4549	0.8056	0.04	0.0397	0.0385	0.0374	0.0388		82729.5	78246	62223	86228	79380	62492	0.9451
	0.1768	0.4303		-0.0212	0.4139		0.6518	0.4817		0.1579	0.5888		72933	100432	80671.5	74449	103374	76887	1.3	0.6599	0.808	0.0381	0.0395	0.0386	0.0368	0.0391		75747	95277	77406	73818	103752	79123	0.7922	1.2947	0.8061	0.0397	0.0396	0.0385	0.0373	0.0388		84273	75085.5	61687.5	80327	75553	63320	1.3
	0.4034	0.5153		0.0213	0.509		0.6993	0.5052		0.1007	0.5781		77710.5	103572	79212	72226	103936	80738	1.3	-0.0711	0.809	0.0379	0.0394	0.0384	0.0366	0.0387		76009.5	102554	79968	75207	105225	80274	0.8593	1.3	0.8059	0.0399	0.0398	0.0384	0.0372	0.0389		81322.5	82656	62905.5	84104	74889	62894	0.9977
	0.1783	0.5237		0.1468	0.3892		0.7369	0.4707		0.1065	0.5477		74749.5	100506	81364.5	74351	101756	80664	1.3	1.3	0.8093	0.0378	0.0393	0.0383	0.0364	0.0388		76440	98658	77427	74820	102493	79799	0.4829	1.3	0.8053	0.0399	0.0398	0.0387	0.0374	0.0388		84283.5	79086	61330.5	85795	72870	61465	1.0294
	0.1902	0.6239		0.133	0.5415		0.5658	0.5049		0.1076	0.565		75757.5	95581.5	79831.5	72335	101079	77956	1.3	1.3	0.8087	0.038	0.0394	0.0385	0.0365	0.0388		73857	100684	75453	73884	97370	77256	1.3	1.0082	0.8067	0.0396	0.0394	0.0384	0.0372	0.0387		85470	79558.5	61215	84937	79420	61574	1.3
	0.2697	0.4921		-0.3	0.2469		0.642	0.4475		0.0671	0.5615		72859.5	98049	77437.5	74706	95060	78073	1.3	1.3	0.809	0.0381	0.0395	0.0383	0.0363	0.0387		72838.5	102144	80514	77875	103500	81261	0.8954	0.2121	0.8072	0.0396	0.0394	0.0383	0.037	0.0385		83391	78162	60291	84982	82681	64717	0.5799
	0.3213	0.5421		0.0502	0.4753		0.7411	0.5884		0.1541	0.6027		74056.5	101272	77836.5	74175	104295	80804	0.5142	0.9623	0.8093	0.0381	0.0393	0.0384	0.0364	0.0384		73248	100538	77752.5	74426	99520	77484	-0.3	-0.3	0.8074	0.0396	0.0393	0.0382	0.0369	0.0386		83044.5	76723.5	61173	85521	77944	60299	1.3
	0.6006	0.2362		0.0202	0.4666		0.7671	0.3697		0.0774	0.5811		74812.5	101073	79317	72604	102995	83304	-0.0774	-0.3	0.8094	0.0382	0.0393	0.0384	0.0362	0.0386		72723	101168	74424	73634	100627	78290	0.0875	-0.3	0.8064	0.0396	0.0394	0.0386	0.0373	0.0388		80692.5	77532	59587.5	80085	78963	62615	0.2138
	0.3625	0.4177		0.0195	0.4709		0.6178	0.5035		0.0062	0.5295		71043	98731.5	80094	73929	103754	77706	1.3	0.6351	0.8082	0.0384	0.0394	0.0387	0.0365	0.0388		72271.5	101262	75411	75068	98595	76584	0.0994	-0.3	0.8065	0.0397	0.0393	0.0384	0.0372	0.0388		85176	80125.5	60753	82854	79710	63870	-0.3
	0.3171	0.5449		-0.0635	0.481		0.5942	0.4299		0.0649	0.5399		71830.5	100474	76408.5	74905	98816	76094	1.2855	-0.3	0.8092	0.0386	0.0392	0.0383	0.0363	0.0384		73752	98742	77742	77916	95144	78546	0.4131	-0.3	0.807	0.0398	0.0393	0.0382	0.0371	0.0386		83958	78550.5	63231	80150	78261	62159	0.7926
	0.4061	0.4783		0.0646	0.4843		0.6945	0.4444		0.0662	0.5222		75820.5	96957	76293	72821	105604	79223	0.6584	1.3	0.8093	0.0387	0.0393	0.0382	0.0363	0.0383		73090.5	95035.5	76009.5	75294	100471	75556	1.0631	0.7115	0.8079	0.0395	0.0392	0.038	0.037	0.0385		82887	75757.5	60669	79925	74403	61732	1.3
	0.3617	0.4982		0.0343	0.4305		0.6995	0.5499		0.1462	0.538		75547.5	101241	77616	75861	103440	81871	0.3713	0.8752	0.8077	0.039	0.0396	0.0387	0.0367	0.0385		72124.5	91801.5	77458.5	72766	102554	78473	0.9182	0.9437	0.8071	0.0392	0.0393	0.0384	0.0374	0.0386		84588	80461.5	64134	83387	81265	59943	0.0866
	0.5553	0.3645		-0.035	0.4795		0.73	0.4875		-0.013	0.5123		70234.5	98794.5	74130	78807	102764	75746	0.8859	0.3165	0.8073	0.0391	0.0395	0.0389	0.0368	0.0384		75253.5	104842	80220	76771	94232	77013	0.7393	1.1669	0.8074	0.0394	0.0392	0.0381	0.0372	0.0388		80020.5	77826	63241.5	85705	74613	61630	1.3
	0.3013	0.4874		-0.0831	0.4043		0.7309	0.4658		0.0279	0.5447		74319	99687	78036	75101	104437	79674	0.7715	0.8586	0.8089	0.0389	0.0393	0.0385	0.0365	0.038		78466.5	98049	73773	75209	97835	78713	-0.3	0.0616	0.8073	0.0395	0.0393	0.038	0.0372	0.0387		75190.5	78214.5	64543.5	83772	80860	62287	1.2515
	0.1417	0.4744		-0.0592	0.4515		0.738	0.4763		0.1265	0.5481		74098.5	98836.5	78613.5	75432	99772	76671	1.3	0.4123	0.8098	0.0388	0.039	0.0382	0.0361	0.0381		74434.5	100138	79159.5	68657	98611	76855	0.7602	0.2091	0.8082	0.0392	0.0393	0.0378	0.0369	0.0385		79863	78582	63955.5	83431	76362	64208	0.8422
	0.204	0.5123		0.0619	0.5142		0.8012	0.4956		0.1934	0.5995		75232.5	101860	79758	71239	101274	75225	0.5026	0.1281	0.8078	0.0391	0.0394	0.0386	0.0365	0.0386		74938.5	98605.5	75652.5	72930	99651	79990	-0.2854	-0.3	0.8073	0.0392	0.0395	0.0382	0.0373	0.0385		83391	78582	60396	84572	80282	64082	0.4387
	0.2087	0.5328		-0.0955	0.3767		0.6809	0.4564		0.0201	0.5211		72775.5	105326	74718	76523	100120	80107	-0.3	1.3	0.8078	0.0391	0.0394	0.0389	0.0365	0.0383		74907	98038.5	77479.5	74551	99245	77644	0.8379	1.3	0.8075	0.0392	0.0395	0.038	0.0373	0.0385		79926	76555.5	60921	87905	78548	62992	0.828
	0.3427	0.2934		-0.0125	0.5919		0.6127	0.4248		0.6963	0.4621		74896.5	104097	75495	74345	98344	82263	-0.3	0.9125	0.8068	0.0394	0.0397	0.0391	0.0368	0.0382		72240	100852	79422	72441	102141	78483	1.3	0.8651	0.8081	0.0391	0.0393	0.0379	0.0372	0.0383		78592.5	77563.5	61456.5	83892	73888	65473	0.2879
	0.3809	0.4066		0.0635	0.4656		0.716	0.527		0.6746	0.5382		76272	100600	73573.5	73201	97972	78945	1.3	0.4612	0.8076	0.0394	0.0395	0.0388	0.0364	0.0383		76702.5	100485	75936	73770	95122	78332	1.3	0.6465	0.8081	0.0392	0.0395	0.0379	0.0372	0.0381		87034.5	77941.5	60322.5	79948	77102	61475	1.1701
	0.3791	0.4806		0.0646	0.5835		0.793	0.5476		0.639	0.5308		72901.5	101294	75043.5	75875	106050	76755	0.8187	0.6153	0.807	0.0395	0.0394	0.0391	0.0366	0.0384		75631.5	101356	77700	81572	99760	82308	0.4853	-0.3	0.8061	0.0396	0.04	0.0384	0.0377	0.0382		80157	75894	60385.5	83092	76986	59755	1.1856
	0.3405	0.4685		-0.0137	0.447		0.8106	0.5815		0.7564	0.4715		72807	97744.5	79947	74470	104748	78553	1.1917	0.8081	0.808	0.0393	0.0392	0.0389	0.0364	0.0383		74508	98878.5	78151.5	75789	100488	79415	0.6958	0.5568	0.806	0.0396	0.0402	0.0383	0.0378	0.0381		78204	77448	64732.5	85215	77516	61969	1.3
	0.4239	0.4536		0.0069	0.4926		0.7698	0.5252		0.8789	0.4481		75841.5	102669	77070	76228	98926	77107	1.0111	1.1151	0.8081	0.0394	0.0392	0.0387	0.0364	0.0382		75474	96316.5	75726	70984	102533	77629	0.4757	1.3	0.8067	0.0394	0.0401	0.0382	0.0377	0.0379		81784.5	78498	60196.5	84691	76014	62543	0.1526
	0.3133	0.5503		-0.0155	0.4072		0.7918	0.4652		0.6985	0.5511		78403.5	101346	78256.5	73033	100941	80183	1.3	0.0701	0.808	0.0395	0.0393	0.0387	0.0365	0.0381		72313.5	102700	76986	72380	104843	80365	0.3953	0.9699	0.8072	0.0393	0.0401	0.0382	0.0377	0.0376		77364	77847	59724	80743	76264	64333	0.2804
	0.275	0.5916		0.0068	0.5919		0.7492	0.5186		0.6206	0.531		74718	96442.5	78708	79285	101988	76465	1.285	0.5484	0.8082	0.0394	0.0392	0.0389	0.0364	0.038		72807	97345.5	78792	73676	104957	76341	1.3	0.8975	0.8084	0.0392	0.0398	0.0378	0.0372	0.0375		80419.5	75946.5	63903	77513	77289	61421	0.3866
	0.3136	0.5692		-0.0682	0.4185		0.7681	0.5341		0.5957	0.5803		71484	98868	76692	73152	97761	77799	0.3363	-0.3	0.8073	0.0394	0.0394	0.0392	0.0368	0.038		76996.5	97744.5	78004.5	77983	100457	78249	0.938	0.7333	0.808	0.0393	0.0401	0.0379	0.0375	0.0372		81921	75474	62464.5	78204	82373	58971	-0.3
	0.4615	0.4662		0.0237	0.4741		0.7211	0.5258		0.7705	0.5663		75652.5	105200	77301	75836	105522	73905	-0.1751	0.6374	0.8092	0.0393	0.0389	0.0385	0.0362	0.0379		72933	100170	78855	71878	99448	80333	1.3	0.4063	0.8094	0.0392	0.0398	0.0376	0.037	0.0371		84042	76177.5	62023.5	83079	73884	62428	1.1418
	0.2783	0.5735		-0.0846	0.5185		0.7172	0.5251		0.5948	0.5889		76146	102406	80839.5	69839	103789	77456	0.5927	-0.2807	0.8089	0.0397	0.0389	0.0384	0.0362	0.0379		74214	98248.5	76902	72654	101387	81044	0.2759	1.3	0.8081	0.0394	0.0402	0.038	0.0372	0.0372		81837	79233	62307	80230	74347	62391	1.0131
	0.2662	0.5897		0.134	0.4741		0.7419	0.5356		0.6192	0.5605		70896	98028	75915	75839	104866	79097	0.7873	0.5804	0.8074	0.0396	0.0394	0.0389	0.0367	0.038		71473.5	96999	78676.5	73977	101287	81198	0.7292	0.6314	0.8078	0.0393	0.0402	0.0382	0.0372	0.0373		81417	80346	63073.5	83227	77554	60802	0.3018
	0.3251	0.5964		-0.0175	0.4353		0.6534	0.5658		0.8757	0.5103		71389.5	99981	78372	74721	101598	78066	1.0659	0.3268	0.8082	0.0394	0.0391	0.0388	0.0367	0.0378		73857	98847	79401	73889	99314	77277	-0.3	0.9359	0.8106	0.0389	0.0392	0.0375	0.0366	0.0372		81868.5	76282.5	58905	80164	74268	63325	-0.3
	0.3603	0.6555		-0.0013	0.4922		0.7716	0.5329		0.6357	0.5588		77343	95581.5	75264	73420	96723	80059	-0.3	-0.3	0.8088	0.0392	0.0389	0.0387	0.0365	0.0378		75579	98143.5	76807.5	73972	98230	77989	1.3	-0.0569	0.8087	0.0394	0.0401	0.0379	0.0368	0.0371		80881.5	81270	64333.5	80829	77359	60891	0.5352
	0.3637	0.5515		0.0654	0.3927		0.8365	0.4966		0.7343	0.5532		75726	98448	80409	77095	103920	75232	1.3	0.7999	0.8104	0.0391	0.0384	0.0383	0.036	0.0378		71022	93607.5	79768.5	74238	104931	82112	0.8612	0.7788	0.8069	0.0394	0.0406	0.0385	0.0371	0.0374		81312	76755	61078.5	84772	78014	62070	0.8264
	0.2871	0.706		0.0077	0.5096		0.7879	0.5309		0.7174	0.5084		75505.5	99393	79086	74595	103106	77392	1.3	1.3	0.81	0.0392	0.0385	0.0383	0.0361	0.0379		72187.5	103982	77910	72402	102343	81672	-0.3	1.1506	0.8088	0.039	0.0398	0.038	0.037	0.0373		78981	78750	62517	77224	76697	61032	0.7195
	0.256	0.5897		0.2926	0.4533		0.7867	0.5246		0.6572	0.4687		74424	100454	80724	76087	99225	76633	-0.1188	-0.3	0.81	0.0391	0.0387	0.0382	0.0362	0.0377		75148.5	97996.5	79086	78512	99440	78351	1.1805	0.3003	0.8087	0.0393	0.0399	0.038	0.0367	0.0375		73668	76965	61278	81643	76194	62234	0.8828
	0.3506	0.5829		0.2667	0.469		0.714	0.4408		0.7961	0.501		72397.5	102154	76639.5	73275	100923	80786	-0.0933	1.3	0.8087	0.0393	0.039	0.0387	0.0366	0.0376		68932.5	96411	75505.5	72672	101473	77915	0.7851	0.5751	0.8071	0.0393	0.0404	0.0384	0.0369	0.0378		83632.5	80797.5	62328	80443	80070	61062	0.7557
	0.4311	0.5443		0.235	0.3378		0.819	0.5132		0.7083	0.5799		75138	103131	75390	76601	101816	77158	0.0772	-0.3	0.8091	0.0393	0.039	0.0386	0.0364	0.0377		72775.5	99120	77794.5	74313	101024	79844	0.6268	0.5532	0.8067	0.0392	0.0406	0.0384	0.037	0.038		80766	79548	62359.5	77841	75170	62545	1.0261
	0.4675	0.5401		0.213	0.3867		0.7015	0.5184		0.7776	0.4715		74077.5	95791.5	75631.5	78484	99578	76880	0.8678	0.4622	0.8092	0.0392	0.0389	0.0386	0.0365	0.0376		74676	95928	77574	75708	97090	76285	1.3	0.5296	0.8078	0.039	0.0402	0.0382	0.0368	0.038		83664	74560.5	60679.5	81199	77268	60172	-0.3
	0.5563	0.5916		0.3343	0.43		0.8166	0.4588		0.7296	0.5256		74214	102280	79306.5	76942	101293	80779	0.5417	-0.3	0.8104	0.039	0.0385	0.0383	0.0364	0.0374		70507.5	103467	78298.5	71699	101208	80151	-0.3	1.3	0.8072	0.0392	0.0403	0.0383	0.0369	0.0382		80440.5	81343.5	61666.5	82128	78552	66169	-0.3
	0.5162	0.5167		0.3124	0.4265		0.7389	0.4839		0.6597	0.5412		75337.5	96820.5	73563	73648	98750	79927	0.0363	1.3	0.8098	0.0392	0.0387	0.0384	0.0365	0.0375		74812.5	96768	80829	75522	100130	77459	1.3	0.8257	0.8067	0.0392	0.0404	0.0382	0.037	0.0384		77469	76482	62412	79271	77356	64605	0.5496
	0.3152	0.5648		0.2726	0.4806		0.6827	0.5136		0.7127	0.5339		73500	102312	78372	73224	99717	78162	0.9318	0.9039	0.8101	0.0392	0.0386	0.0382	0.0364	0.0375		74172	100454	77574	77011	98329	76113	-0.3	-0.3	0.8073	0.0391	0.0401	0.038	0.0371	0.0384		82110	76608	62727	77670	79175	63637	1.3
	0.3483	0.6804		0.1864	0.3522		0.7843	0.5397		0.7159	0.5173		76167	94038	74445	73549	97971	79904	0.1941	1.3	0.8086	0.0391	0.039	0.0386	0.0369	0.0377		76272	101608	78645	77170	97369	83888	-0.3	1.2687	0.8063	0.0397	0.0407	0.0381	0.0371	0.0382		86110.5	76219.5	65089.5	81659	76250	61486	0.5509
	0.4058	0.4884		0.1868	0.4309		0.7816	0.4913		0.6311	0.5121		74424	103918	77395.5	78728	102347	76839	1.2557	-0.3	0.8107	0.0388	0.0384	0.0382	0.0364	0.0375		70371	96190.5	74655	72279	101173	78852	0.6215	0.7231	0.8046	0.0399	0.041	0.0383	0.0375	0.0387		82666.5	78162	61540.5	77635	76575	62241	1.1184
	0.6318	0.5771		0.3383	0.4925		0.7148	0.5394		0.6762	0.5673		73027.5	103782	79642.5	73303	103863	79152	-0.3	0.2272	0.81	0.0393	0.0384	0.038	0.0364	0.0378		76639.5	98007	76902	72102	98521	78248	1.3	-0.1277	0.8064	0.0394	0.0403	0.0381	0.0373	0.0386		80986.5	76912.5	60826.5	83328	75138	61888	0.3482
	0.2854	0.6396		0.2516	0.3788		0.7274	0.5016		0.7375	0.5425		74203.5	100695	79033.5	72343	106286	77565	1.3	1.3	0.8097	0.0392	0.0386	0.0381	0.0365	0.0378		72765	101178	80808	74491	99388	77950	0.0219	1.3	0.8071	0.0392	0.04	0.0379	0.0372	0.0386		78225	75348	61719	84339	78044	61901	0.9798
	0.547	0.5028		0.2461	0.451		0.6918	0.4695		0.6432	0.5991		74613	100569	76230	74696	97522	80156	-0.3	1.028	0.8078	0.0398	0.0391	0.0384	0.037	0.038		76744.5	98689.5	75274.5	73802	97178	77884	1.3	0.3394	0.8078	0.0392	0.0401	0.0376	0.037	0.0383		82467	80199	61036.5	79996	75262	60924	0.985
	0.3777	0.5663		0.2628	0.4902		0.7562	0.4546		0.6477	0.4901		74014.5	97860	76986	71754	104925	78928	0.7121	1.3	0.8061	0.0397	0.0396	0.039	0.0374	0.0381		77700	97933.5	80577	75040	98721	78290	0.4502	-0.3	0.8082	0.0391	0.0399	0.0374	0.0369	0.0384		80472	78193.5	61803	84411	78868	61633	1.0383
	0.3614	0.5836		0.2986	0.4619		0.7867	0.5256		0.6294	0.5007		76303.5	96369	77794.5	75596	100637	78622	0.8114	1.1987	0.8082	0.0394	0.0392	0.0386	0.0371	0.0376		74277	97860	77196	75956	100019	76461	1.2369	0.5625	0.8075	0.0395	0.0398	0.0377	0.037	0.0385		76923	76839	61897.5	81559	77601	61619	1.0544
	0.401	0.3999		0.2839	0.4112		0.7644	0.4913		0.6299	0.5175		74581.5	98406	79380	73359	99816	78138	-0.1778	1.3	0.8098	0.0393	0.0388	0.0381	0.0367	0.0374		70518	95749.5	77542.5	72791	97289	81869	0.4684	0.4038	0.8069	0.0397	0.0403	0.0377	0.037	0.0383		84168	76314	61876.5	81183	79859	63811	0.2245
	0.3448	0.3689		0.341	0.4762		0.7679	0.5391		0.6995	0.5032		75642	100443	74140.5	77075	95496	80844	-0.3	1.3	0.8085	0.0395	0.0393	0.0382	0.0371	0.0374		76419	99372	79117.5	73593	102409	80412	0.1402	1.3	0.8075	0.0395	0.0402	0.0375	0.0369	0.0384		79233	73258.5	61719	79101	75275	62946	0.6057
	0.407	0.3741		0.2657	0.5025		0.7891	0.5026		0.6513	0.6095		75883.5	103960	74529	77431	103065	81330	0.0875	-0.3	0.8054	0.04	0.04	0.0391	0.0378	0.0377		73006.5	99886.5	74214	76463	101153	83232	0.3437	0.2682	0.8078	0.0396	0.0403	0.0376	0.0367	0.0381		77322	75022.5	59094	78173	75749	61654	0.3813
	0.3775	0.4186		0.2909	0.4329		0.7998	0.5027		0.6899	0.4954		71421	97503	79779	75965	94604	81499	0.4889	-0.3	0.807	0.0396	0.0397	0.0388	0.0375	0.0375		72859.5	95550	77941.5	76970	98706	82409	0.6193	0.4343	0.8072	0.0394	0.0404	0.0379	0.0368	0.0382		80115	78508.5	63735	82483	82049	64326	0.9091
	0.3994	0.3778		0.3266	0.4621		0.7761	0.5106		0.9108	0.4498		74560.5	99204	76492.5	75132	98988	76833	0.5108	-0.3	0.8083	0.0397	0.0393	0.0383	0.0371	0.0373		71631	94342.5	80965.5	75645	100489	81196	0.9778	0.6049	0.8083	0.0391	0.0399	0.0378	0.0366	0.0383		78613.5	74172	62685	78379	76496	58068	-0.3
	0.4339	0.3952		0.3054	0.4799		0.7006	0.5568		0.706	0.5287		72460.5	100044	79779	74281	106807	82508	0.7588	0.7879	0.8077	0.0398	0.0396	0.0385	0.0372	0.0372		71106	100642	79359	74280	99362	76052	-0.3	-0.3	0.8109	0.0387	0.0391	0.037	0.0362	0.038		79159.5	73153.5	63682.5	80046	80357	61587	1.3
	0.4263	0.4155		0.2499	0.517		0.7667	0.5234		0.6282	0.4973		74718	96379.5	76419	72406	102099	79007	0.5683	1.3	0.8054	0.0401	0.0402	0.0391	0.0377	0.0375		74245.5	98511	76639.5	72885	103183	73061	-0.3	1.3	0.8122	0.0385	0.0389	0.0369	0.0357	0.0378		79779	79201.5	62338.5	80390	76151	59581	0.4694
	0.3271	0.4031		0.3507	0.4833		0.7638	0.5441		0.7502	0.5166		73815	99204	79947	75067	97599	80601	-0.3	1.3	0.8045	0.0402	0.0405	0.0393	0.038	0.0375		71568	97996.5	76881	75731	106886	79362	0.8403	0.6811	0.8101	0.0388	0.0397	0.0376	0.0359	0.0379		84619.5	76776	62937	84108	82278	61707	1.3
	0.3753	0.446		0.234	0.5629		0.7462	0.4996		0.5399	0.5701		74508	98196	77595	77422	104263	79741	0.8071	0.6755	0.8054	0.04	0.0403	0.0392	0.0378	0.0372		75348	95172	76198.5	73787	99702	78220	0.5949	1.3	0.8095	0.0386	0.0398	0.038	0.0363	0.0378		78687	77427	61225.5	80815	74267	61628	1.3
	0.4007	0.4247		0.2326	0.4792		0.7779	0.5204		0.7349	0.4384		73143	98175	77133	72872	100293	78953	0.5037	1.1467	0.8084	0.0395	0.0394	0.0385	0.0369	0.0372		76104	101420	76198.5	72250	98384	76274	1.0111	0.4406	0.8108	0.0384	0.0392	0.0378	0.0361	0.0377		77080.5	77007	61981.5	83283	78772	61848	1.017
	0.3953	0.4539		0.2832	0.5294		0.787	0.5547		0.6729	0.5047		75915	99067.5	78907.5	78044	104180	82646	0.6595	0.706	0.8075	0.0393	0.0396	0.039	0.0371	0.0374		73699.5	100758	79863	72141	98104	77830	0.6745	0.63	0.8144	0.0382	0.0383	0.0367	0.035	0.0374		80388	78666	62275.5	84855	78740	63431	0.7972
	0.3599	0.4447		0.0776	0.5583		0.7871	0.4654		0.6662	0.5511		74382	101042	79947	74100	99643	77254	0.3842	0.8322	0.811	0.0389	0.0387	0.038	0.0362	0.0371		74182.5	96526.5	77290.5	75006	103096	78047	0.9072	0.8886	0.8107	0.0385	0.0393	0.0376	0.0358	0.0381		82645.5	77710.5	60270	81751	78458	63832	-0.043
	0.3751	0.3525		0.2634	0.4527		0.7476	0.457		0.6439	0.6112		73363.5	101619	77448	71987	98204	77923	1.11	0.7127	0.8106	0.0392	0.0388	0.0379	0.0362	0.0373		71442	96715.5	76177.5	76044	103405	78406	0.8352	0.5924	0.809	0.0388	0.0396	0.0383	0.0361	0.0382		78949.5	78529.5	64396.5	84705	81178	59239	1.3
	0.4834	0.4348		0.1598	0.6746		0.733	0.4333		0.5433	0.5114		73248	100642	78634.5	78053	108215	81050	0.8367	0.6118	0.8078	0.0395	0.0398	0.0387	0.0368	0.0375		74466	97345.5	75442.5	77156	93285	73009	0.3603	1.3	0.812	0.0382	0.0384	0.0376	0.0358	0.0379		80955	77427	61971	81821	74286	63036	1.3
	0.4235	0.3653		0.2031	0.6145		0.78	0.4398		0.5939	0.5804		73174.5	94678.5	81144	78303	106628	76855	1.3	0.6997	0.8079	0.0391	0.0396	0.0389	0.037	0.0375		71715	100496	80335.5	73919	102000	73627	-0.3	0.4057	0.8124	0.0385	0.0385	0.0372	0.0354	0.038		78456	78456	63325.5	78468	82207	60676	1.3
	0.4266	0.3736		0.2471	0.6017		0.783	0.4894		0.5686	0.6311		75621	102742	80776.5	72801	102783	82078	1.3	-0.0146	0.8107	0.0387	0.039	0.0382	0.0364	0.037		69909	95361	82057.5	74778	103982	74644	1.3	0.6391	0.8111	0.0384	0.0389	0.0378	0.0357	0.0382		79201.5	76156.5	63073.5	79534	78718	61638	1.3
	0.4131	0.3964		0.3427	0.4777		0.7945	0.5102		0.6221	0.6134		70497	100432	75022.5	70792	102788	75618	0.8165	0.8887	0.8104	0.0388	0.0392	0.0382	0.0362	0.0371		73542	103845	75547.5	76234	101337	79405	0.0455	-0.3	0.8102	0.0385	0.0392	0.0381	0.0361	0.038		78582	76209	63766.5	82915	74578	62509	1.3
	0.4615	0.3523		0.1614	0.4734		0.7397	0.5314		0.5729	0.5569		72030	102984	76461	75781	101173	76253	1.1201	-0.3	0.8089	0.0392	0.0397	0.0384	0.0366	0.0372		74235	96001.5	81931.5	74336	99751	76011	-0.3	0.9738	0.8127	0.0381	0.0384	0.0375	0.0357	0.0376		81742.5	76398	62412	84602	80417	62106	1.0466
	0.3835	0.3545		0.0488	0.3786		0.6592	0.4657		0.6578	0.559		74791.5	96159	76860	72943	104459	83376	0.4975	1.2865	0.8073	0.0393	0.0401	0.0389	0.037	0.0374		72712.5	98994	74907	73683	99252	76537	0.4298	0.21	0.8121	0.0382	0.0387	0.0377	0.0355	0.0377		79516.5	80745	60354	83591	84467	60128	1.0299
	0.3766	0.4521		0.2142	0.6064		0.7283	0.5634		0.628	0.6217		73857	98490	77542.5	71659	104378	80491	0.5558	1.3	0.8082	0.0387	0.0398	0.0389	0.0369	0.0374		72828	103068	77343	75819	103142	78027	0.8176	0.0241	0.8113	0.0383	0.0388	0.038	0.0359	0.0377		80745	76881	59304	86779	80528	60296	0.9071
	0.4818	0.4352		0.0781	0.6014		0.7927	0.4977		0.6732	0.5785		76167	94069.5	75862.5	76394	102459	77824	0.8146	0.9737	0.8085	0.0385	0.0397	0.0391	0.0368	0.0374		71463	97492.5	74676	73800	93359	72041	0.4054	1.3	0.8136	0.038	0.0382	0.0374	0.0355	0.0373		81039	75274.5	59230.5	87186	78064	62793	0.715
	0.4722	0.394		0.0916	0.3685		0.7821	0.4873		0.7345	0.5711		75978	98301	78172.5	75601	100978	77842	1.1678	1.1639	0.8107	0.0381	0.039	0.0384	0.0363	0.0375		74046	97954.5	79936.5	72773	104142	73700	-0.3	1.259	0.8134	0.0383	0.0383	0.0374	0.0354	0.0373		83947.5	79117.5	63483	78785	79592	60456	0.6076
	0.365	0.3892		0.0456	0.7769		0.9204	0.5118		0.6041	0.6148		74329.5	98217	80356.5	72170	96498	77265	0.5565	0.4432	0.8108	0.0385	0.0388	0.038	0.0363	0.0376		72555	96064.5	73951.5	72079	97230	76556	0.2093	1.3	0.813	0.0383	0.0386	0.0376	0.0354	0.037		80388	78676.5	61414.5	81747	74502	60803	0.8216
	0.5233	0.4345		-0.0141	0.5787		0.8426	0.5385		0.5521	0.6492		70675.5	98049	80010	74393	108364	78837	1.0912	0.7351	0.8087	0.0385	0.0394	0.0387	0.0367	0.0381		74056.5	94363.5	75379.5	71338	99722	76777	0.6539	1.3	0.8112	0.0386	0.039	0.0381	0.0358	0.0374		78414	75694.5	62286	81451	81440	64163	0.8239
	0.4915	0.4239		0.1859	0.5498		0.82	0.5287		0.5909	0.6169		73762.5	99592.5	77311.5	75024	102194	81871	0.4587	0.6734	0.8084	0.0385	0.0395	0.0388	0.0368	0.0381		74287.5	101798	75789	74271	95965	77135	1.2989	0.9972	0.8116	0.0384	0.0387	0.038	0.0358	0.0375		80104.5	78172.5	62853	79720	81522	63804	0.7572
	0.445	0.4005		0.144	0.3947		0.7379	0.4536		0.6074	0.5534		71011.5	94857	78340.5	73124	95804	79883	0.6648	0.3095	0.8091	0.0383	0.0392	0.0385	0.0366	0.0382		70360.5	101336	78466.5	75206	98920	76304	1.3	-0.3	0.8118	0.0386	0.0385	0.0379	0.0357	0.0375		79894.5	84472.5	61372.5	80770	81119	59888	0.6254
	0.3966	0.3074		0.6622	0.5314		0.7026	0.5106		0.5971	0.649		74980.5	96264	81931.5	73206	105052	81711	1.0325	1.253	0.8097	0.0382	0.0391	0.0384	0.0364	0.0382		70980	94867.5	76744.5	74703	97984	73638	1.3	0.4557	0.8127	0.0383	0.0385	0.0378	0.0355	0.0372		80619	78918	60711	82130	75037	63229	-0.3
	0.4444	0.4222		0.6461	0.5363		0.6381	0.4804		0.6186	0.4904		75883.5	99981	77647.5	73365	101624	77496	0.8525	-0.3	0.8093	0.0383	0.0391	0.0384	0.0364	0.0385		71536.5	100118	78529.5	76497	98949	76050	1.3	-0.3	0.8131	0.0384	0.0382	0.0375	0.0356	0.0373		79285.5	75358.5	62013	81729	79228	61468	1.0945
	0.2973	0.3944		0.645	0.5643		0.8699	0.3924		0.5093	0.5447		76492.5	99067.5	81805.5	73928	100536	75716	0.1525	-0.3	0.8086	0.0384	0.0392	0.0384	0.0365	0.0389		74140.5	101462	78487.5	70420	99341	78581	1.0163	0.363	0.8126	0.0386	0.0383	0.0377	0.0356	0.0372		78466.5	72681	60984	79646	81066	59865	1.1325
	0.4496	0.4267		0.7319	0.5891		0.7036	0.6039		0.5341	0.5805		77364	103341	76272	78163	98268	79300	1.3	1.1869	0.8097	0.0381	0.0392	0.0381	0.0363	0.0386		72429	98374.5	76765.5	75715	98486	72771	-0.3	0.0328	0.8117	0.0389	0.0385	0.0379	0.0356	0.0374		81028.5	78340.5	63735	78197	75199	62622	0.8429
	0.455	0.4705		0.6437	0.5363		0.4987	0.39		0.5804	0.5877		73983	105252	77878.5	78864	100857	81677	0.1134	-0.3	0.8093	0.0382	0.0394	0.0382	0.0364	0.0386		72807	96495	78382.5	74536	98284	79121	0.8265	0.5085	0.8105	0.039	0.0389	0.0383	0.0361	0.0373		78613.5	78823.5	59545.5	79438	76350	63555	-0.3
	0.3526	0.4125		0.6902	0.5641		0.4011	0.4832		0.5917	0.5558		72954	103383	78162	74814	102033	78358	0.7224	-0.3	0.8086	0.0383	0.0393	0.0384	0.0365	0.0389		70119	98080.5	76597.5	71699	100647	78103	0.7336	0.619	0.8103	0.039	0.0389	0.0384	0.0361	0.0372		73731	78886.5	62454	76988	77957	63544	0.6811
	0.3552	0.4302		0.7673	0.5555		0.6351	0.4387		0.616	0.6301		72376.5	101230	75862.5	73521	96300	76653	1.2639	1.3	0.8089	0.038	0.0392	0.0385	0.0365	0.0389		73164	100296	75348	71370	102437	79979	0.0697	1.3	0.8113	0.0389	0.0386	0.0383	0.0357	0.0371		85648.5	74539.5	63336	81990	78548	62377	-0.3
	0.3692	0.3715		0.6156	0.5315		0.5248	0.4481		0.614	0.6021		73762.5	106900	83244	73578	98085	80695	0.7793	0.9795	0.8069	0.0388	0.0396	0.0386	0.0369	0.0392		74760	97933.5	80283	76602	98037	79908	1.2388	0.0532	0.8115	0.0389	0.0384	0.0381	0.0357	0.0373		77899.5	81070.5	63315	79908	77408	61258	0.4457
	0.4238	0.4516		0.6566	0.5526		0.5233	0.4546		0.5966	0.5193		72429	94678.5	77112	71459	99890	77609	0.8951	1.2287	0.8083	0.0384	0.0394	0.0383	0.0366	0.039		74098.5	101199	76765.5	72528	98534	75494	0.7691	0.6292	0.8108	0.0391	0.0385	0.0384	0.0358	0.0373		74854.5	73542	58254	81494	81088	64345	0.6996
	0.4168	0.382		0.6106	0.6125		0.5921	0.3705		0.6613	0.5776		69909	99802.5	76818	70575	106816	77696	0.8974	0.9133	0.8081	0.0382	0.0395	0.0385	0.0368	0.0389		71778	104349	74854.5	78461	95886	72386	0.419	1.3	0.8115	0.0392	0.0383	0.038	0.0358	0.0373		80482.5	80440.5	60112.5	77912	78685	61714	1.3
	0.4435	0.3881		0.7259	0.5717		0.4549	0.4636		0.61	0.6115		71253	103162	73815	75294	103967	78608	0.5027	0.166	0.8065	0.0385	0.0397	0.0389	0.0373	0.0392		72072	95466	77973	72619	103193	78883	0.9009	0.9339	0.8104	0.0393	0.0388	0.0385	0.036	0.0369		83506.5	76996.5	63168	80049	77423	62820	0.897
	0.2426	0.3315		0.6378	0.5821		0.4787	0.3625		0.6301	0.5397		75453	101199	77763	71044	100189	78233	1.095	0.1864	0.8069	0.0388	0.0396	0.0387	0.037	0.039		74865	94920	82761	76973	103701	80226	1.3	0.8064	0.81	0.0391	0.0388	0.0389	0.0359	0.0373		78750	75579	61120.5	76410	75065	61448	1.1296
	0.3226	0.4237		0.6211	0.494		0.3601	0.2965		0.6638	0.5821		73416	96852	77437.5	73664	101275	78103	0.8753	0.9469	0.8078	0.0385	0.0395	0.0384	0.0367	0.039		73122	97807.5	74382	75061	94881	75905	-0.3	1.3	0.8091	0.0395	0.0388	0.0391	0.0363	0.0373		79800	76104	62170.5	80839	76630	61560	1.3
	0.4939	0.3632		0.7828	0.4822		0.4594	0.3921		0.6642	0.5858		74760	100916	75001.5	72564	105811	76148	0.7019	1.3	0.8074	0.0385	0.0396	0.0386	0.0371	0.0389		74560.5	99750	80503.5	72403	97096	78991	0.7608	0.5516	0.8102	0.0394	0.0384	0.0385	0.0359	0.0374		82782	75421.5	62580	76311	78170	64124	1.3
	0.2958	0.4481		0.7397	0.5098		0.3051	0.408		0.6021	0.5848		74518.5	103194	77574	75506	97828	79648	1.3	1.2255	0.8069	0.0386	0.0397	0.0387	0.0371	0.039		75096	96442.5	75285	70097	103106	73949	1.3	1.3	0.8099	0.0395	0.0387	0.0387	0.0359	0.0373		75757.5	79737	58894.5	78192	78784	63796	0.2321
	0.1746	0.436		0.6385	0.5109		0.4661	0.3694		0.6143	0.6313		72355.5	97251	78172.5	77529	101510	80480	0.8034	0.4515	0.8078	0.0386	0.0395	0.0385	0.0371	0.0386		75642	97734	78424.5	70372	99302	76808	0.6961	-0.3	0.8083	0.0398	0.0389	0.0389	0.0362	0.0378		77437.5	75799.5	62496	80423	75159	60870	1.3
	0.2426	0.5094		0.6214	0.6004		0.397	0.4336		0.7481	0.5792		76450.5	96169.5	81175.5	77072	99189	81493	0.9198	0.8293	0.8081	0.0385	0.0395	0.0385	0.0369	0.0386		71620.5	95455.5	74613	72133	104693	72026	1.3	0.9474	0.8083	0.0395	0.0388	0.0392	0.0364	0.0377		82435.5	73353	62044.5	79882	78974	59527	1.3
	0.3484	0.5207		0.6936	0.5312		0.5371	0.4007		0.6806	0.5659		74182.5	99634.5	79254	70823	98742	77200	0.6743	0.2099	0.8076	0.0385	0.0396	0.0386	0.0371	0.0386		69783	101252	79495.5	70480	96472	76062	0.5432	1.1707	0.8076	0.0399	0.0391	0.039	0.0364	0.038		78235.5	79569	59871	81920	81511	60844	0.8526
	0.2534	0.7759		0.5886	0.5702		0.5935	0.2748		0.5837	0.6015		77070	103110	76660.5	75451	100164	80596	1.3	0.6453	0.8069	0.0387	0.0397	0.0389	0.0373	0.0385		73878	98343	78603	76819	98704	79990	0.7042	0.1093	0.8072	0.0401	0.0391	0.0393	0.0365	0.0378		79443	76860	61666.5	77710	81877	62277	0.8432
	0.2962	0.4961		0.6548	0.5614		0.4664	0.5156		0.5758	0.5805		72145.5	95781	79411.5	68401	100085	79542	0.8109	1.3	0.8065	0.0388	0.0398	0.039	0.0373	0.0386		72618	93576	77794.5	71885	96952	75467	1.3	1.2773	0.8074	0.0399	0.0391	0.0393	0.0365	0.0378		78319.5	76839	60669	83696	78495	65255	0.6053
	0.2416	0.6655		0.6558	0.5502		0.4628	0.3518		0.6034	0.615		77028	101472	76860	73017	95651	83810	1.3	0.592	0.8056	0.0389	0.0401	0.0392	0.0375	0.0387		76293	95718	74413.5	75770	101852	72208	1.3	1.0932	0.8067	0.0398	0.0392	0.0395	0.0366	0.0381		80188.5	79296	59020.5	80240	77827	63297	-0.3
	0.2337	0.5452		0.6973	0.499		0.4096	0.4094		0.6193	0.6046		73972.5	102344	75883.5	72362	107323	78999	0.5195	1.3	0.8059	0.0391	0.0398	0.0391	0.0374	0.0387		69814.5	104034	80965.5	74968	97292	80181	0.6694	1.3	0.8064	0.0401	0.0392	0.0394	0.0368	0.0382		75673.5	78193.5	59020.5	81081	78909	59877	0.8773
	0.2866	0.5213		0.7254	0.5477		0.0171	0.209		0.6637	0.614		72250.5	97503	75505.5	71976	105527	75605	0.9873	1.0354	0.8076	0.0387	0.0394	0.0388	0.037	0.0385		76272	95109	80188.5	73384	104337	75046	1.3	1.3	0.8066	0.04	0.0392	0.0395	0.0366	0.0381		79401	76429.5	58212	80565	80308	64817	0.4329
	0.3246	0.445		0.6803	0.5623		0.4888	0.5376		0.6874	0.6383		77259	101661	79149	73836	104401	78427	0.4861	-0.3	0.8075	0.0388	0.0395	0.0388	0.0368	0.0385		73836	101356	77490	74374	96863	78041	1.1618	1.136	0.8071	0.0397	0.0393	0.0392	0.0367	0.038		77364	76429.5	62034	74761	82464	61386	1.2328
	0.0128	0.5472		0.6108	0.6182		0.0848	0.3641		0.6264	0.6296		74403	103078	77595	71641	102613	75698	0.6298	0.1442	0.8076	0.039	0.0394	0.0387	0.0369	0.0384		74329.5	97156.5	77122.5	73160	94523	78826	1.3	0.6925	0.8061	0.0401	0.0394	0.0395	0.0368	0.0381		80640	81984	61845	81773	75670	62682	1.1927
	0.2688	0.68		0.6548	0.5408		0.4611	0.3784		0.2759	0.598		74308.5	101661	79474.5	70708	103939	75344	0.2425	-0.3	0.8081	0.0391	0.0393	0.0387	0.0366	0.0383		68974.5	95718	79348.5	73512	95521	76551	1.3	-0.0454	0.8078	0.0398	0.0392	0.0391	0.0364	0.0377		77070	80797.5	59766	80012	79190	62856	0.3016
	0.2189	0.5015		0.6813	0.5421		0.41	0.3986		0.2354	0.6185		73510.5	102186	83275.5	74355	103932	82116	1.3	0.674	0.808	0.0388	0.0395	0.0389	0.0368	0.0381		75789	93702	74361	77531	102312	78842	0.6979	0.8317	0.807	0.0397	0.0392	0.0395	0.0367	0.0379		75484.5	75180	62380.5	79191	74122	62635	0.9123
	0.2452	0.4906		0.6658	0.5051		0.0886	0.6107		0.1618	0.5358		72691.5	100212	75810	74224	96540	78017	-0.3	1.3	0.8076	0.0392	0.0394	0.0389	0.0368	0.0381		72261	103058	82771.5	72203	95895	79252	0.6723	0.992	0.8058	0.04	0.0395	0.0394	0.0368	0.0384		76723.5	78876	61708.5	77347	75995	58829	0.4395
	0.3668	0.6154		0.6067	0.5908		0.0829	0.5704		0.151	0.6145		74077.5	100338	81690	74805	102986	77836	-0.3	0.7845	0.8088	0.039	0.0392	0.0384	0.0365	0.0381		79054.5	98332.5	76660.5	73255	98858	74771	0.7362	-0.0996	0.808	0.0399	0.039	0.0389	0.0364	0.0379		77500.5	77689.5	61771.5	76525	75599	62032	1.0929
	0.1501	0.561		0.7128	0.505		0.1705	0.6379		0.2061	0.619		73290	97356	76870.5	76878	101880	82720	0.581	0.5577	0.8089	0.0388	0.0392	0.0386	0.0366	0.0379		70486.5	97230	77721	75238	100877	79690	0.8101	0.4342	0.8091	0.0393	0.039	0.0388	0.0362	0.0375		80524.5	80083.5	60511.5	80863	73331	61955	1.2904
	0.3105	0.5318		0.5288	0.5849		0.3748	0.5132		0.1908	0.6368		74413.5	97807.5	81501	78927	98053	77557	1.3	0.0516	0.8089	0.039	0.0392	0.0383	0.0365	0.0381		75652.5	99823.5	78802.5	74728	100675	79164	-0.253	-0.3	0.8073	0.0398	0.0392	0.0392	0.0366	0.0378		79222.5	81543	63084	77329	76524	61731	0.8363
	0.3173	0.5713		0.6845	0.5822		0.0579	0.4927		0.2214	0.6125		73090.5	100264	76482	71285	97692	80147	1.3	0.5876	0.8104	0.0389	0.0389	0.038	0.0362	0.0376		73090.5	98290.5	81459	73624	97551	79762	0.1083	1.3	0.8076	0.0397	0.0391	0.0391	0.0366	0.0378		79999.5	82509	61698	81089	78341	65970	-0.3
	0.2073	0.4755		0.5979	0.5102		0.1657	0.6631		0.2006	0.6111		72586.5	97576.5	74770.5	70859	103880	78943	0.5231	1.3	0.8086	0.0391	0.0394	0.0386	0.0365	0.0378		71326.5	100926	78435	76461	100587	79104	0.8776	-0.0707	0.8072	0.0399	0.0392	0.0392	0.0367	0.0378		78130.5	82708.5	60879	79150	78432	61962	1.3
	0.3002	0.4734		0.7734	0.5609		0.2007	0.5441		0.3415	0.5965		74109	98973	74602.5	77221	99707	78860	0.4746	0.1908	0.8071	0.0394	0.0397	0.0389	0.0368	0.0381		73269	98878.5	76734	73220	103420	80560	0.5401	1.0109	0.8074	0.0399	0.0392	0.0391	0.0366	0.0379		79894.5	79831.5	64690.5	80295	80713	61264	-0.3
	0.2623	0.4902		0.6943	0.5582		-0.3	0.442		0.2457	0.6028		75589.5	99718.5	73794	71198	101815	77869	-0.3	-0.3	0.8096	0.039	0.0392	0.0383	0.0362	0.0377		72723	94962	78109.5	74413	99393	80543	0.7155	0.7239	0.8066	0.0402	0.0394	0.0392	0.0367	0.0379		80052	81238.5	63304.5	80973	76565	64061	1.2525
	0.3838	0.4994		0.6727	0.5554		0.2431	0.6208		0.1991	0.5674		75075	94647	75684	80903	101517	75298	1.0314	0.541	0.8096	0.0388	0.0392	0.0385	0.0362	0.0378		73857	93933	77574	71576	106999	76963	1.0601	1.2115	0.8068	0.0399	0.0392	0.0393	0.0367	0.0381		79464	77406	61477.5	84705	75694	63290	0.6607
	0.2463	0.6769		0.6715	0.6074		0.2763	0.5877		0.1855	0.586		73563	102848	78792	77048	100599	77295	-0.3	-0.3	0.8109	0.0388	0.0387	0.0381	0.0358	0.0378		69972	98122.5	76933.5	69187	98937	80457	0.0083	1.3	0.8082	0.0396	0.039	0.039	0.0364	0.0378		78708	79506	62758.5	74731	77639	63344	1.1113
	0.23	0.5408		0.5548	0.5799		0.1871	0.5333		0.1951	0.567		75253.5	105084	78760.5	76832	100750	75357	0.4474	1.3	0.8115	0.0387	0.0384	0.0379	0.0357	0.0378		72796.5	98185.5	78183	74816	96102	77732	0.1243	1.3	0.8073	0.0399	0.0392	0.0391	0.0366	0.038		79359	73531.5	61435.5	81864	78660	60882	1.0782
	0.4324	0.5208		0.606	0.6033		0.2171	0.5618		0.2566	0.6168		76209	101619	78634.5	78104	97928	72678	0.2317	1.3	0.81	0.0392	0.0388	0.0381	0.0359	0.038		71169	97135.5	81616.5	73631	104835	79096	1.3	0.7577	0.809	0.0394	0.0388	0.0386	0.0362	0.038		77343	78498	61803	77144	76745	61116	0.7397
	0.3239	0.4767		0.6503	0.531		0.0832	0.6611		0.2797	0.6255		73080	108549	78487.5	76004	102826	76341	0.566	1.3	0.81	0.0391	0.0389	0.0382	0.036	0.0379		76293	99109.5	83706	70812	103384	75866	0.1334	-0.3	0.8071	0.0399	0.0393	0.0389	0.0365	0.0383		76786.5	73794	63903	80714	73721	62324	1.3
	0.4862	0.4603		0.0388	0.3998		0.4279	0.6098		0.1576	0.5824		75589.5	104748	78067.5	77493	99491	76276	0.6518	1.3	0.8097	0.0393	0.039	0.0381	0.036	0.0378		70276.5	99088.5	82677	75455	102766	79632	1.3	0.4153	0.8064	0.0398	0.0394	0.0392	0.0368	0.0384		80209.5	76314	59713.5	79706	80712	63599	0.5006
	0.2961	0.575		0.162	0.2912		0.1275	0.5498		0.3289	0.579		72618	98983.5	78844.5	75647	106894	78101	1.0729	0.7231	0.809	0.0393	0.0392	0.0385	0.0361	0.0378		74917.5	97104	76387.5	72391	96148	79271	1.3	0.2745	0.8058	0.04	0.0394	0.0395	0.0369	0.0384		77836.5	76303.5	62254.5	79056	77543	59056	-0.3
	0.1878	0.65		0.2327	0.4883		0.1263	0.5849		0.2358	0.5958		74686.5	101094	79915.5	77014	100046	83478	0.2643	-0.3	0.8092	0.0392	0.0393	0.0383	0.0362	0.0377		75883.5	103299	80409	72418	99566	79906	0.9347	0.5186	0.806	0.04	0.0396	0.0393	0.0366	0.0385		78456	79159.5	62380.5	81035	76532	61896	0.091
	0.2887	0.6841		0.3017	0.4497		0.1818	0.5941		0.2179	0.5432		75589.5	102333	79863	71754	102169	78969	0.8173	0.041	0.8099	0.0393	0.0389	0.038	0.0362	0.0376		74077.5	92767.5	76671	71494	101351	80189	0.6304	1.3	0.8056	0.0399	0.0395	0.0396	0.037	0.0384		78361.5	80881.5	61908	79648	74760	62137	1.0497
	0.0662	0.3468		0.0955	0.3286		0.3301	0.667		0.2621	0.7566		73311	100810	80157	71963	100765	82556	-0.3	0.0327	0.8098	0.0394	0.0393	0.0381	0.0361	0.0373		72544.5	101146	77584.5	71653	102903	78161	0.6001	1.3	0.807	0.0396	0.0393	0.0392	0.0366	0.0383		78487.5	73636.5	64984.5	80726	74184	62615	1.3
	0.3638	0.5021		0.1625	0.5153		0.1488	0.5721		0.3068	0.6188		74571	99183	75285	79606	99699	77897	0.68	0.093	0.8087	0.0394	0.0396	0.0385	0.0364	0.0374		72040.5	101104	80682	76571	107768	75480	1.3	0.5953	0.8076	0.0391	0.0392	0.0391	0.0364	0.0385		77721	78519	61005	82388	78546	59186	1.3
	0.4086	0.5014		0.2255	0.4238		0.3286	0.7171		0.2492	0.5386		73048.5	100779	75201	72820	101108	77103	0.0502	1.3	0.8085	0.0395	0.0396	0.0386	0.0365	0.0374		70518	104990	79537.5	76087	97088	74667	0.3238	1.3	0.8068	0.0396	0.0394	0.0389	0.0368	0.0385		77689.5	77133	60837	77376	75232	63132	-0.3
	0.3057	0.454		0.3847	0.3997		0.258	0.6259		0.1522	0.6046		72544.5	97996.5	74823	71641	102284	72204	1.3	1.267	0.8097	0.0394	0.0391	0.0382	0.0362	0.0374		75106.5	97923	79831.5	74346	103426	75593	1.3	1.1604	0.808	0.0393	0.0393	0.0387	0.0363	0.0383		79201.5	78592.5	58380	77498	75084	61220	1.3
	0.1277	0.5184		0.0785	0.5071		0.3599	0.6617		0.1945	0.7481		76051.5	104391	75831	75642	96651	76081	1.0316	0.9498	0.812	0.0391	0.0387	0.0375	0.0357	0.037		73930.5	94689	77689.5	73572	99807	75534	1.3	1.0753	0.8079	0.039	0.0393	0.0389	0.0365	0.0384		78550.5	78592.5	60900	74210	78921	61895	1.3
	0.2252	0.7132		0.3881	0.5921		0.3828	0.6625		0.3182	0.6364		72030	104664	79926	74789	106299	82259	0.6532	0.3721	0.8093	0.0395	0.0394	0.0383	0.0362	0.0372		72870	102816	76576.5	75494	99425	73900	0.2227	1.3	0.8062	0.0395	0.0396	0.0392	0.0369	0.0386		81081	72849	60312	80759	77824	62266	0.7043
	0.2474	0.543		0.5859	0.3471		0.1387	0.5943		0.2416	0.5736		70602	100149	78036	75250	93871	81869	-0.3	1.3	0.809	0.0396	0.0393	0.0384	0.0364	0.0374		73269	94038	81973.5	70113	96198	82386	1.3	-0.3	0.8089	0.0389	0.0392	0.0387	0.0363	0.038		80220	75831	60784.5	77395	73589	60941	1.0319
	0.1884	0.4344		0.3248	0.4777		0.2526	0.5765		0.2055	0.536		74329.5	105598	78592.5	75151	101699	80733	1.3	1.2669	0.8093	0.0396	0.0392	0.0383	0.0364	0.0372		75075	95928	77122.5	76449	95379	78799	0.3298	-0.3	0.8082	0.039	0.0393	0.0388	0.0365	0.0382		77122.5	79275	62359.5	84027	77582	61344	1.242
	0.2555	0.5085		0.3495	0.3735		-0.0486	0.5519		0.3004	0.6154		71127	103226	78004.5	73186	105080	79468	0.7278	0.4739	0.8083	0.0397	0.0394	0.0385	0.0366	0.0374		72261	99046.5	80545.5	73005	101918	76882	-0.3	0.7942	0.8083	0.0389	0.0393	0.0387	0.0365	0.0383		78970.5	74487	61687.5	77305	80501	60313	1.3
	0.2997	0.512		0.2352	0.4379		0.2466	0.5525		0.2183	0.5566		75610.5	101630	78603	75729	105745	77018	1.3	0.972	0.81	0.0393	0.0389	0.0381	0.0362	0.0374		75568.5	103898	78372	76039	105620	77643	1.3	0.7855	0.8074	0.0391	0.0395	0.0389	0.0368	0.0384		78172.5	78991.5	63147	75868	75116	62192	0.8662
	0.6413	0.3412		0.2789	0.5402		-0.0422	0.4776		0.1678	0.7128		74550	99025.5	81469.5	77127	100724	77392	1.3	0.3973	0.8107	0.0391	0.0388	0.0379	0.0361	0.0374		75999	103898	76408.5	75788	100347	79947	1.3	0.9439	0.8065	0.0393	0.0396	0.0391	0.037	0.0384		77017.5	78445.5	63619.5	83467	78195	59606	1.3
	0.5467	0.4019		0.3888	0.4263		0.0822	0.4734		0.1312	0.7161		73710	95403	79275	71842	97717	75051	-0.1181	1.3	0.811	0.0392	0.0387	0.0377	0.0361	0.0373		72838.5	99435	73941	73968	100400	82355	0.1993	0.4607	0.8051	0.0393	0.0399	0.0395	0.0376	0.0385		76639.5	79527	61887	80447	73827	61998	1.0623
	0.7656	0.3229		0.2238	0.4272		0.4577	0.5688		0.1977	0.6671		75085.5	104118	79737	76146	102841	82036	-0.104	1.3	0.8097	0.0392	0.0392	0.0381	0.0363	0.0374		75967.5	95791.5	77605.5	69704	97059	73651	0.5582	-0.2537	0.8059	0.0395	0.0399	0.0392	0.037	0.0386		81690	77658	60910.5	80170	80255	63919	0.2636
	0.4907	0.2968		0.1956	0.6148		0.2143	0.5076		0.3025	0.6481		72649.5	100684	79191	74187	99668	70559	-0.0642	-0.3	0.8107	0.0392	0.0388	0.0377	0.0361	0.0375		70507.5	95350.5	78582	73102	100512	76569	1.3	0.6655	0.8073	0.0391	0.0395	0.0389	0.0369	0.0384		77133	80545.5	63231	76075	80630	64165	1.3
	0.4105	0.2927		0.0976	0.42		0.1597	0.5323		0.292	0.6027		74455.5	103750	78351	76888	106231	82109	0.5666	0.5049	0.81	0.0393	0.0391	0.038	0.0362	0.0374		72975	98595	73762.5	69853	101192	77071	-0.1886	-0.3	0.8075	0.0391	0.0394	0.0388	0.037	0.0382		75820.5	78120	63252	77801	78022	61444	1.3
	0.6523	0.4454		0.324	0.529		0.2445	0.6581		0.2206	0.5958		74329.5	102102	81385.5	74322	102338	75305	-0.039	1.0328	0.8101	0.0395	0.039	0.0377	0.0361	0.0376		77458.5	100328	79590	73242	101207	80419	1.3	-0.2636	0.8067	0.0392	0.0396	0.039	0.0369	0.0387		77280	77847	60742.5	78601	80627	63929	0.5627
	0.2897	0.0484		0.2753	0.5518		0.2299	0.5375		0.2096	0.5316		76083	98668.5	78645	71734	97846	79531	1.2067	0.159	0.8093	0.0397	0.0393	0.0378	0.0364	0.0375		69877.5	99445.5	79747.5	71616	99246	75939	-0.3	-0.1296	0.8064	0.0392	0.0396	0.0391	0.037	0.0387		75925.5	76902	62601	78646	74905	61187	-0.3
	0.6439	0.4575		0.0865	0.4155		0.2124	0.5922		0.2357	0.5808		74130	97786.5	74371.5	76787	102074	78431	0.6311	0.6174	0.808	0.0399	0.0399	0.0381	0.0368	0.0374		72502.5	98994	78834	71409	98908	75419	0.2567	0.0729	0.8082	0.039	0.0392	0.0386	0.0367	0.0384		81438	77574	62107.5	77888	79065	62763	1.3
	0.56	0.5174		0.3135	0.5471		0.1021	0.5812		0.2179	0.6018		75253.5	96484.5	73857	76099	94775	77090	-0.3	1.3	0.8079	0.0397	0.0399	0.0383	0.0369	0.0374		77217	102616	79191	73115	104315	75119	0.3712	-0.3	0.8076	0.0392	0.0394	0.0386	0.0367	0.0386		79684.5	77700	63903	77166	77962	61539	0.4884
	0.5752	0.4742		0.1765	0.4503		0.2463	0.6422		0.1473	0.5773		69856.5	98028	78141	74776	99723	78502	0.9482	0.2563	0.8081	0.0398	0.0398	0.0381	0.0368	0.0374		75516	100916	80955	74346	100849	78053	0.2988	0.0538	0.8071	0.0394	0.0394	0.0387	0.0367	0.0387		77605.5	80577	61792.5	75649	78185	60556	0.7786
	0.6252	0.4516		0.3426	0.5417		0.3718	0.6644		0.2885	0.6008		73573.5	99214.5	75390	73766	106369	81606	0.5417	0.9738	0.8074	0.0397	0.0399	0.0384	0.0371	0.0374		74487	100842	77805	79292	104355	75655	1.3	0.4223	0.8066	0.0392	0.0395	0.0391	0.0371	0.0385		76041	78351	61005	78560	71867	62357	1.3
	0.58	0.5548		0.2788	0.4486		0.2901	0.6291		0.535	0.278		70539	104276	77647.5	72841	99493	78735	1.3	1.3	0.8093	0.0397	0.0394	0.0378	0.0366	0.0373		73500	99655.5	75306	74009	98180	78202	-0.3	1.3	0.8063	0.0394	0.0396	0.0392	0.037	0.0385		75558	79012.5	61908	81460	76842	60153	1.3
	0.5459	0.5183		0.2926	0.4771		0.2752	0.5314		0.4732	0.4196		77091	93534	73668	74887	101760	75588	0.7582	1.3	0.8077	0.0399	0.0398	0.0382	0.037	0.0374		71011.5	98805	73594.5	75988	97379	76029	0.5932	-0.3	0.807	0.0396	0.0393	0.0388	0.0368	0.0384		78813	78256.5	61330.5	80347	77196	60295	-0.3
	0.6158	0.5443		0.2597	0.4673		0.7295	0.5293		0.6177	0.3245		72450	99823.5	79306.5	72050	103325	81160	0.6259	1.129	0.8074	0.0399	0.0397	0.0383	0.0371	0.0377		73573.5	100023	77406	70203	107755	77245	1.0383	1.3	0.809	0.0392	0.0391	0.0384	0.0364	0.0379		72103.5	75978	62265	79415	78175	60665	1.2023
	0.4879	0.4686		0.3144	0.4595		0.7476	0.4917		0.3529	0.3668		71610	97492.5	73983	77895	108282	77625	0.8242	0.6319	0.8071	0.0398	0.0398	0.0384	0.0371	0.0377		70675.5	95119.5	75243	75194	101004	76708	0.8766	0.5657	0.8074	0.0393	0.0394	0.039	0.0369	0.038		77563.5	78487.5	60994.5	77028	77000	63494	-0.3
	0.5608	0.4169		0.3035	0.5029		0.7357	0.4783		0.4152	0.2953		76377	99057	80125.5	72323	104273	75360	-0.3	1.3	0.8094	0.0394	0.0392	0.0378	0.0366	0.0376		75043.5	101966	75169.5	75431	98038	78270	1.3	1.1095	0.8085	0.0394	0.039	0.0385	0.0366	0.0379		83118	75075	62422.5	83328	80969	62462	0.9936
	0.5881	0.5706		0.2293	0.4922		0.7789	0.5503		0.3224	0.3804		71484	98227.5	75358.5	73292	106328	82750	0.5727	0.8175	0.8077	0.0396	0.0395	0.0382	0.037	0.038		69709.5	95140.5	80524.5	71149	96686	77664	1.3	0.5178	0.8098	0.0391	0.0388	0.0383	0.0363	0.0378		78792	74224.5	59598	80867	78826	62565	0.6923
	0.3857	0.3751		0.4403	0.4551		0.7733	0.5159		0.3893	0.4712		74854.5	101840	79096.5	73126	104181	75385	-0.1978	1.3	0.8107	0.039	0.0389	0.0374	0.0362	0.0378		71746.5	92631	76303.5	77116	98222	77967	0.8682	0.5101	0.8088	0.039	0.0391	0.0387	0.0365	0.0378		75127.5	77196	63105	78128	81105	61535	1.294
	0.5161	0.4806		0.3005	0.5726		0.7975	0.5431		0.4614	0.3245		72912	99907.5	79747.5	74599	101822	79185	1.1851	0.5316	0.81	0.0391	0.039	0.0376	0.0361	0.0381		76650	100684	77511	71060	101149	75162	0.6857	-0.0906	0.8086	0.0391	0.0391	0.0385	0.0365	0.0381		80934	77773.5	62349	83317	78816	64176	0.6522
	0.529	0.4637		0.3252	0.3961		0.7715	0.5237		0.4181	0.4278		73836	95970	77479.5	75611	104129	79356	0.8411	0.8213	0.8093	0.0391	0.0392	0.0379	0.0363	0.0382		72166.5	99928.5	76072.5	72642	97745	72441	0.3199	1.2784	0.8093	0.0391	0.0391	0.0383	0.0364	0.0379		77143.5	77794.5	60753	73872	78032	61578	1.3
	0.5494	0.4105		0.1953	0.5297		0.7631	0.5457		0.4205	0.2941		75841.5	100202	79506	70774	97592	78482	0.8823	0.3399	0.8092	0.0394	0.0391	0.0376	0.0362	0.0384		74623.5	94269	78603	76868	101985	75051	1.3	0.7747	0.809	0.039	0.0392	0.0385	0.0365	0.0378		77238	76923	60690	77443	76226	64655	-0.1417
	0.6451	0.4891		0.2692	0.4343		0.6963	0.4977		0.1632	0.3088		72135	98973	74676	73094	99280	78026	0.2743	0.2425	0.8093	0.0391	0.0394	0.0379	0.0363	0.0381		72943.5	100096	78130.5	71474	100735	78169	1.0486	-0.3	0.8085	0.0392	0.0395	0.0384	0.0365	0.0379		74392.5	77364	59808	81321	81213	60302	0.9562
	0.6119	0.4794		0.2308	0.3601		0.7555	0.4981		0.2505	0.3059		73573.5	96495	76839	74823	100548	80805	0.5721	0.7644	0.8082	0.0391	0.0397	0.0382	0.0365	0.0383		72817.5	95791.5	76041	73485	97810	77909	0.5898	0.7515	0.8086	0.039	0.0394	0.0386	0.0367	0.0377		78823.5	76041	61015.5	80500	74395	59681	-0.0234
	0.6098	0.3938		0.3478	0.4127		0.7369	0.5627		0.2457	0.369		75222	101546	76450.5	76005	104677	80444	0.495	0.8	0.8085	0.0388	0.0395	0.0383	0.0365	0.0383		75684	100170	77217	74847	102334	84056	0.1625	1.3	0.8089	0.0389	0.0394	0.0385	0.0366	0.0378		77196	76093.5	63640.5	72996	74954	59420	0.5585
	0.5076	0.4997		0.2054	0.4757		0.7946	0.5127		0.2716	0.2593		73867.5	100622	79779	72444	100010	79382	0.8368	0.3005	0.8099	0.0388	0.0391	0.0379	0.0362	0.0381		74791.5	96799.5	79621.5	71758	97507	75529	0.3624	-0.3	0.8105	0.0386	0.039	0.0381	0.0361	0.0377		78445.5	77511	62097	74731	80641	63255	-0.3
	0.5679	0.4921		0.183	0.3994		0.7551	0.5135		0.2885	0.3924		75033	99204	79674	72513	100158	77570	0.4267	-0.3	0.8099	0.0391	0.0389	0.0376	0.0362	0.0383		73531.5	95014.5	78288	75163	96844	79569	0.7299	0.5286	0.8106	0.0386	0.0389	0.0381	0.0362	0.0376		79107	76387.5	60406.5	76272	79483	61040	0.2914
	0.3564	0.1766		0.5419	0.4565		0.7288	0.4893		0.6333	0.4023		73962	102280	79128	76102	103895	76029	1.3	0.43	0.8104	0.0388	0.0391	0.0376	0.0361	0.0379		76387.5	100674	78099	74151	101631	78953	1.3	-0.3	0.8096	0.0389	0.039	0.0382	0.0363	0.038		74319	72303	60816	78558	77953	62588	0.848
	0.5034	0.3655		0.4084	0.5379		0.7385	0.5197		0.364	0.2894		71830.5	101094	73258.5	73897	102448	84156	0.2389	0.3958	0.8075	0.039	0.0397	0.0387	0.0368	0.0383		73846.5	102616	78036	71253	99784	75236	0.6596	0.522	0.8104	0.0389	0.039	0.0379	0.0361	0.0377		82362	78918	61572	74470	75309	63516	1.2034
	0.6664	0.4326		0.1898	0.5905		0.7606	0.5068		0.2948	0.2752		74949	97314	73762.5	75917	99250	78417	0.3842	0.6667	0.8075	0.039	0.0394	0.0387	0.0368	0.0385		74823	96043.5	72061.5	77999	101427	75273	0.7272	0.629	0.8085	0.039	0.0394	0.0386	0.0366	0.0378		75768	73416	60333	80736	78914	60695	0.9666
	0.6064	0.4736		0.4601	0.5591		0.7368	0.4849		0.9196	0.4934		76219.5	96274.5	81417	74254	101870	73896	-0.3	1.3	0.81	0.0388	0.0388	0.0378	0.0361	0.0384		70696.5	101482	75757.5	74353	95860	80827	-0.3	1.3	0.8083	0.0392	0.0394	0.0386	0.0368	0.0377		74182.5	74455.5	62590.5	76034	78957	62076	1.0881
	0.5715	0.3982		0.3164	0.5223		0.737	0.5895		0.789	0.5089		72093	100611	77406	75607	103897	76292	1.1959	0.4832	0.8109	0.0383	0.0387	0.0378	0.0361	0.0382		73353	96621	76356	76923	98405	74872	1.3	0.3332	0.8084	0.0394	0.0393	0.0382	0.0367	0.0379		80346	77868	64764	76496	70208	60223	0.7171
	0.576	0.3654		0.481	0.5623		0.8056	0.5355		0.8022	0.5798		71746.5	100506	76776	74415	95755	78807	1.3	1.3	0.8103	0.0386	0.0389	0.0379	0.0363	0.0382		73321.5	95161.5	75852	72275	104979	78680	0.7562	1.1193	0.8082	0.039	0.0395	0.0385	0.0369	0.0378		74959.5	77626.5	62853	80418	79493	62881	0.9962
	0.6153	0.4694		0.5132	0.4942		0.8233	0.5966		0.6992	0.4841		71074.5	95413.5	77290.5	74436	102407	79746	0.8083	0.6754	0.8078	0.0388	0.0393	0.0385	0.0367	0.0389		70465.5	102039	73867.5	79065	100173	79455	0.5465	-0.2771	0.8069	0.0393	0.0397	0.0389	0.0373	0.0379		73311	81196.5	62107.5	77905	75604	59045	0.2459
	0.5485	0.4498		0.3032	0.7403		0.7355	0.5702		0.8068	0.516		79107	104192	79453.5	76682	96955	79959	1.0552	0.749	0.8098	0.0386	0.0389	0.038	0.0364	0.0383		73437	95382	77710.5	73342	97075	75193	-0.3	1.0594	0.8089	0.0393	0.039	0.0382	0.0367	0.0379		75505.5	78613.5	58989	74578	79319	63248	-0.055
	0.3925	0.4022		0.2208	0.6936		0.6831	0.5056		0.873	0.5225		72450	102438	74214	76867	101326	77143	0.5302	-0.3	0.8086	0.0386	0.0391	0.0384	0.0366	0.0388		76366.5	98196	76734	73131	97473	77761	1.3	0.1826	0.8089	0.0393	0.0392	0.0382	0.0365	0.0379		78991.5	74665.5	66391.5	75426	80082	61884	-0.3
	0.5915	0.4194		0.2778	0.545		0.7485	0.4816		0.8666	0.4342		72670.5	105420	78183	71396	101922	77671	0.9031	0.7329	0.8099	0.0386	0.0389	0.0379	0.0363	0.0385		71652	100370	76503	79376	100350	78055	0.8323	-0.0025	0.809	0.039	0.0394	0.0383	0.0368	0.0376		78067.5	75757.5	62769	82236	78539	62670	1.0145
	0.5969	0.4173		0.225	0.4362		0.7896	0.461		0.753	0.5213		71620.5	107614	78823.5	77396	105587	78648	1.0491	-0.3	0.8089	0.0386	0.0391	0.0381	0.0366	0.0387		73615.5	99666	77469	71962	96094	85053	-0.3	0.6836	0.8103	0.0388	0.0391	0.0379	0.0364	0.0375		76503	77185.5	63231	79568	76049	60775	-0.3
	0.6632	0.5383		0.3797	0.6519		0.8131	0.4989		0.8016	0.5374		76062	99309	73794	76626	103088	83101	0.3182	0.8701	0.8085	0.0386	0.0393	0.0385	0.0369	0.0383		73899	99561	76902	72293	102441	74957	-0.3	1.3	0.8103	0.0388	0.039	0.0379	0.0362	0.0377		77889	79842	61141.5	74983	78571	64189	1.3
	0.588	0.3931		0.1206	0.411		0.7414	0.5355		0.76	0.5459		75484.5	102585	74760	74675	97855	75913	1.2629	0.8539	0.8085	0.0388	0.0391	0.0383	0.0366	0.0388		72649.5	98343	79201.5	74206	98790	78596	1.3	0.2231	0.8104	0.0386	0.0389	0.038	0.0362	0.0378		76062	75421.5	63136.5	79637	75484	63703	0.8652
	0.5282	0.3931		0.2613	0.7184		0.7056	0.5574		0.7802	0.4832		76881	97461	80482.5	74005	98837	76978	0.2997	-0.3	0.8098	0.0383	0.0389	0.0381	0.0365	0.0384		74781	102470	80178	72754	94629	76644	0.7363	0.7946	0.8095	0.039	0.039	0.038	0.0364	0.0381		80713.5	75453	58947	84335	77585	62843	0.5962
	0.6029	0.4766		-0.0778	0.3071		0.8031	0.4765		0.7856	0.5148		72985.5	102616	76125	76775	99820	78811	0.2699	-0.3	0.8086	0.0385	0.0392	0.0384	0.0368	0.0386		71242.5	99172.5	74812.5	73699	95103	82509	-0.2651	1.3	0.8094	0.0389	0.0394	0.038	0.0365	0.0378		80367	76062	60868.5	79277	78533	62208	0.5076
	0.5219	0.4371		0.3529	0.4832		0.7971	0.5567		0.8365	0.4682		71746.5	104276	76471.5	70400	97801	81806	1.3	0.8278	0.8088	0.0387	0.0393	0.0382	0.0367	0.0383		71715	94038	80808	73731	97907	78740	1.3	0.6574	0.8087	0.039	0.0394	0.0381	0.0366	0.0381		75600	79107	61225.5	80226	79489	63554	0.6826
	0.6299	0.5262		0.4016	0.551		0.7977	0.5305		0.819	0.5079		75715.5	96169.5	74613	75827	103723	78496	0.6638	0.9855	0.8077	0.0388	0.0393	0.0386	0.037	0.0386		72996	92820	79642.5	74203	99361	77032	1.3	0.8442	0.8089	0.0388	0.0395	0.0383	0.0367	0.0379		78109.5	75526.5	62496	76763	76177	61380	0.3841
	0.6663	0.4782		0.1466	0.8091		0.7145	0.5296		0.8251	0.5387		71589	96999	77395.5	76937	102269	78060	0.9411	0.4963	0.808	0.0388	0.0394	0.0386	0.0368	0.0385		69153	96348	71410.5	74491	99754	73551	0.8033	0.3895	0.8082	0.0389	0.0396	0.0385	0.037	0.0379		75306	77458.5	63000	76762	76980	60609	-0.3
	0.6632	0.4732		0.4838	0.7121		0.7651	0.5195		0.8082	0.5081		70339.5	106796	75694.5	74562	99951	77927	1.3	1.3	0.8094	0.0386	0.0389	0.0382	0.0366	0.0382		75180	100202	77595	74000	99797	78831	1.3	0.2553	0.8112	0.0388	0.039	0.0375	0.0362	0.0374		77458.5	77868	64984.5	78900	77164	61960	-0.3
	0.6106	0.5003		0.3819	0.5669		0.8264	0.5228		0.7887	0.515		70329	98259	75379.5	73245	102834	78553	0.7024	0.6107	0.809	0.0386	0.0391	0.0384	0.0366	0.0382		75453	94867.5	73993.5	74249	102262	78234	0.5935	1.1945	0.8091	0.0389	0.0395	0.0381	0.0367	0.0377		77994	77059.5	61813.5	75114	73807	60643	0.8397
	0.6158	0.5249		0.4724	0.4946		0.6952	0.5759		0.8174	0.5476		72450	102406	76618.5	75868	99607	76488	1.2674	-0.3	0.8094	0.0386	0.039	0.0383	0.0365	0.0381		73447.5	96127.5	75127.5	71873	101398	77342	0.6253	1.3	0.8087	0.0388	0.0395	0.0384	0.037	0.0376		78771	78088.5	63357	77392	78390	66486	-0.3
	0.4986	0.4938		0.4448	0.7003		0.8564	0.4211		0.834	0.5468		70476	102616	76797	73457	100507	76958	0.8441	-0.3	0.8092	0.0389	0.0391	0.0384	0.0366	0.0378		74550	99855	77595	75365	102291	77949	0.9018	0.7493	0.8098	0.0388	0.0391	0.0381	0.0366	0.0376		75705	74665.5	62223	81169	79839	63861	0.8666
	0.5118	0.4608		0.3517	0.8441		0.766	0.561		0.761	0.5151		73384.5	100044	78928.5	73650	105444	78905	1.0042	0.9531	0.8091	0.0387	0.0392	0.0386	0.0367	0.0378		74340	93880.5	76429.5	71607	97366	75352	-0.3	1.3	0.8111	0.0386	0.0389	0.0377	0.0363	0.0374		79212	76870.5	62779.5	80092	76321	64181	0.1908
	0.5523	0.4637		0.3183	0.7276		0.6951	0.5168		0.7634	0.5322		74119.5	101524	74644.5	75969	96658	83504	-0.3	1.3	0.8098	0.0384	0.0391	0.0385	0.0365	0.0376		72817.5	96211.5	78193.5	74047	95444	76374	-0.3	-0.3	0.8102	0.039	0.0392	0.0377	0.0364	0.0376		77658	76650	64606.5	80791	78456	60540	1.3
	0.6146	0.4316		0.1395	0.538		0.7598	0.5073		0.7517	0.4893		75558	101535	81637.5	76579	100409	75987	0.0182	1.3	0.8104	0.0385	0.0388	0.0381	0.0363	0.0378		72355.5	101042	76093.5	72539	101487	76630	0.5397	0.7083	0.8081	0.0391	0.0397	0.0383	0.037	0.0377		73678.5	80944.5	62191.5	74808	78875	63880	-0.3
	0.6057	0.517		0.2572	0.7885		0.7707	0.6487		0.7601	0.5035		74487	100412	79705.5	74569	101556	77424	-0.3	0.9331	0.8109	0.0384	0.0387	0.038	0.0363	0.0376		73741.5	100947	76566	76813	98697	79190	0.2384	-0.3	0.8076	0.0393	0.0398	0.0383	0.0371	0.0379		82309.5	73521	64816.5	80434	81287	61101	1.3
	0.4891	0.4895		0.2187	0.4592		0.5837	0.3352		0.7404	0.5532		74235	104192	76545	73575	104850	76910	-0.0041	-0.3	0.8102	0.0387	0.039	0.0382	0.0365	0.0375		72376.5	97681.5	74235	73985	98840	76522	0.5475	0.4187	0.8067	0.0396	0.0401	0.0384	0.0374	0.0378		77668.5	79947	61015.5	74536	79072	63909	1.3
	0.4514	0.4308		0.2868	0.4614		0.7757	0.5109		0.7607	0.4656		73227	101000	76020	74687	104601	76298	0.9479	0.7115	0.8098	0.0385	0.0392	0.0384	0.0366	0.0376		71368.5	98973	75988.5	70695	99943	78894	0.0926	1.3	0.8069	0.0395	0.04	0.0383	0.0373	0.0379		81123	75862.5	59808	81264	78656	60915	0.7261
	0.6416	0.449		0.3559	0.3734		0.7054	0.4019		0.8358	0.5537		72523.5	100054	77616	71816	103290	81169	0.4157	1.2799	0.8097	0.0385	0.0393	0.0387	0.0365	0.0373		70707	95487	77112	72553	99488	81374	0.5784	0.6843	0.8071	0.0394	0.0401	0.0383	0.0373	0.0378		80451	78298.5	61110	83143	83085	61112	0.9997
	0.5727	0.464		0.3814	0.5948		0.7644	0.5382		0.7414	0.5087		73111.5	106460	84294	73134	107742	80950	-0.3	0.9828	0.8099	0.0386	0.039	0.0384	0.0363	0.0377		72628.5	91255.5	80934	73458	96377	78437	1.3	0.8606	0.808	0.039	0.0399	0.0382	0.0371	0.0378		75390	74770.5	60511.5	79879	71156	61614	0.4423
	0.5963	0.4324		0.1314	0.4263		0.746	0.5232		0.7538	0.495		78235.5	96652.5	79737	73425	103133	73270	-0.3	1.3	0.8109	0.0384	0.0388	0.0382	0.0362	0.0376		72439.5	96946.5	76681.5	73290	99525	81684	0.4067	0.752	0.8085	0.0386	0.0397	0.0384	0.037	0.0378		77637	79632	59976	80245	78163	61757	0.3901
	0.5931	0.478		0.3037	0.6415		0.7532	0.5516		0.753	0.5396		73710	98280	78771	76939	103351	79028	0.97	0.611	0.8108	0.0383	0.0389	0.0383	0.036	0.0376		77647.5	99781.5	81963	75084	95506	81674	0.9595	0.6252	0.8113	0.0384	0.0388	0.0374	0.0363	0.0377		73699.5	78519	62538	78447	72322	63153	1.3
	0.673	0.4432		0.4388	0.5309		0.7344	0.5704		0.8487	0.4836		73447.5	95697	78907.5	71297	96498	79564	1.3	-0.3	0.8104	0.0385	0.0389	0.0383	0.0361	0.0377		72880.5	98301	79012.5	74408	97830	75811	-0.3	-0.3	0.8117	0.0385	0.0387	0.0372	0.0362	0.0378		74004	77836.5	63220.5	78856	77794	59481	1.3
	0.628	0.4217		1.025	0.601		0.7329	0.5768		0.791	0.5485		74707.5	103834	79254	75666	99488	82219	1.3	1.2829	0.8102	0.0385	0.039	0.0385	0.0361	0.0378		75033	99477	77227.5	77204	99312	78227	0.6674	-0.0823	0.8099	0.0388	0.0392	0.0376	0.0365	0.038		78813	79264.5	62569.5	83570	80478	65823	0.6473
	0.6146	0.5042		0.932	0.6103		0.795	0.5301		0.8924	0.6509		71935.5	101462	78792	73331	99882	77758	0.1511	1.3	0.8091	0.0386	0.0391	0.0388	0.0363	0.038		72261	98805	76639.5	77128	100813	74502	1.3	0.2921	0.8092	0.0391	0.0393	0.0376	0.0366	0.0382		76891.5	77133	60847.5	80809	78214	61412	0.8985
	0.5912	0.6315		0.9378	0.6321		0.6837	0.4948		0.9736	0.6141		69342	105672	79149	74521	98685	75211	0.3147	1.3	0.8096	0.0388	0.0389	0.0384	0.0362	0.0381		72943.5	96453	75264	76441	102518	77798	0.7905	0.6342	0.8084	0.0393	0.0397	0.0379	0.0368	0.038		76387.5	82467	63168	79164	76144	63733	1.1895
	0.6173	0.4946		0.8895	0.6314		0.7367	0.5121		0.8702	0.5865		69930	97408.5	77490	73691	100011	75576	1.3	0.409	0.8096	0.0387	0.0391	0.0385	0.0363	0.0378		74718	96873	79138.5	75639	100049	78926	1.0547	0.7752	0.808	0.0393	0.0398	0.0379	0.0368	0.0382		76765.5	77395.5	62811	78719	76633	64551	0.4063
	0.5431	0.4084		0.988	0.6096		0.6835	0.5296		0.8059	0.487		70413	95749.5	78403.5	77521	97031	80791	0.7785	0.1528	0.8086	0.0388	0.0394	0.0387	0.0366	0.038		75411	95445	70633.5	77467	102873	79777	0.5091	0.7832	0.8083	0.039	0.0401	0.0382	0.0367	0.0378		77742	77248.5	62286	79649	78107	61093	1.3
	0.6029	0.458		0.8385	0.6059		0.7702	0.5048		0.7432	0.513		73951.5	99561	77448	76050	97224	80225	-0.094	1.3	0.8086	0.0389	0.0393	0.0387	0.0366	0.0379		75337.5	97755	77217	78268	99166	78110	0.8294	0.325	0.8093	0.0384	0.0396	0.0379	0.0367	0.0381		76839	76975.5	64858.5	75235	76859	61705	0.353
	0.5385	0.5352		0.9893	0.5835		0.7491	0.5363		0.8184	0.4995		72807	103047	81238.5	75382	101738	79022	-0.3	-0.3	0.8087	0.0387	0.0393	0.0387	0.0366	0.038		71053.5	99750	74056.5	74840	97718	76782	0.3916	-0.3	0.8114	0.0381	0.0389	0.0375	0.0362	0.0379		77710.5	77112	62443.5	76066	79814	60141	-0.3
	0.5737	0.5868		0.8144	0.5995		0.6466	0.4734		0.7801	0.4954		73930.5	101482	80041.5	73600	100438	75739	0.2422	0.7596	0.8102	0.0387	0.0388	0.0383	0.0363	0.0378		72460.5	99078	75852	71053	101337	79442	0.1917	1.3	0.8104	0.0383	0.0392	0.038	0.0362	0.0379		77017.5	76104	61162.5	77282	75964	62928	0.0659
	0.5221	0.4664		0.8812	0.6291		0.8006	0.4998		0.8994	0.5748		72744	103845	79558.5	72509	99698	74333	0.4561	0.9464	0.8089	0.0391	0.0389	0.0383	0.0365	0.0383		70087.5	102092	75925.5	70950	103191	71032	-0.3	0.5604	0.8136	0.0378	0.0383	0.0372	0.0355	0.0375		75967.5	79674	63451.5	80349	80158	60697	1.3
	0.4966	0.4692		0.9175	0.6424		0.7103	0.4885		0.9268	0.5591		77196	94531.5	75841.5	77037	99608	74752	1.2846	1.0323	0.8091	0.0391	0.0393	0.0384	0.0364	0.0378		70843.5	97524	79653	70378	96353	77613	0.4451	0.7156	0.8127	0.0381	0.0384	0.0373	0.0357	0.0378		76681.5	73500	63787.5	76741	75880	59331	-0.3
	0.5827	0.3636		0.902	0.6338		0.3663	0.4175		0.3006	0.4163		73405.5	101976	81574.5	76369	98895	82987	-0.0907	1.3	0.8095	0.0388	0.0393	0.0383	0.0363	0.0378		69751.5	96768	77248.5	75230	101266	83294	0.6227	0.4509	0.8093	0.0385	0.0395	0.0382	0.0363	0.0381		76366.5	76965	61530	75746	79595	61585	0.9734
	0.6303	0.5086		0.8877	0.6017		0.4996	0.5262		0.2235	0.4199		74928	101524	73993.5	73635	99869	79875	-0.3	0.5615	0.8093	0.0388	0.0392	0.0384	0.0364	0.0379		74518.5	95676	76545	79579	104676	79676	0.8179	0.6401	0.8085	0.0385	0.0397	0.0385	0.0366	0.0382		75694.5	80703	61656	75612	79659	62519	1.3
	0.5721	0.4609		0.861	0.7005		0.3871	0.3919		0.1266	0.5072		70287	104811	79243.5	77000	99049	76152	-0.3	-0.3	0.81	0.0388	0.0388	0.0382	0.0361	0.0381		73678.5	100905	71935.5	72898	105978	78101	0.4105	1.1818	0.809	0.0379	0.0395	0.0386	0.0368	0.0383		72061.5	74802	62296.5	75715	75644	62348	0.9887
	0.5409	0.486		0.7956	0.6134		0.4693	0.5134		0.1462	0.4593		70959	102711	80787	71364	95530	78959	0.7875	1.0598	0.8109	0.0389	0.0387	0.0378	0.0359	0.0379		72481.5	99823.5	77112	70784	101077	76612	0.4703	-0.3	0.8123	0.0374	0.0384	0.0379	0.0361	0.038		74812.5	79926	62338.5	80495	78791	62106	1.0539
	0.5859	0.4559		0.7866	0.6526		0.3267	0.554		0.3904	0.5057		77164.5	97975.5	79401	71196	96967	78675	0.9058	0.1445	0.8111	0.0387	0.0386	0.0377	0.0358	0.038		71830.5	98101.5	82540.5	80788	99127	75624	1.3	0.1027	0.812	0.0374	0.0383	0.0378	0.036	0.0384		78183	81217.5	60690	73577	74858	59527	0.9041
	0.5545	0.5001		0.8945	0.6107		0.4966	0.5094		0.3499	0.4615		71956.5	97744.5	80934	75153	100358	77776	1.3	0.4498	0.8101	0.0389	0.0389	0.038	0.0361	0.0379		75337.5	104769	78687	71566	104036	72165	0.4085	0.1627	0.8107	0.0379	0.0388	0.0379	0.0362	0.0385		79044	76681.5	61603.5	77450	75721	61486	0.956
	0.5561	0.5385		0.9708	0.5949		0.4953	0.5727		0.2015	0.5982		70192.5	99991.5	81742.5	78613	102492	76692	1.3	0.229	0.81	0.039	0.039	0.038	0.0363	0.0378		73720.5	92410.5	79065	74710	100467	76018	1.3	0.8906	0.8103	0.0376	0.0389	0.0381	0.0363	0.0386		76912.5	75736.5	63367.5	78816	79344	63744	0.9361
	0.3956	0.466		0.8822	0.6097		0.4846	0.5442		0.3944	0.5055		73500	101504	77721	73329	102401	80256	0.2228	1.2354	0.8101	0.039	0.0392	0.038	0.0362	0.0375		74518.5	95749.5	76608	73096	105051	76008	1.0824	1.1805	0.8091	0.0379	0.0393	0.0386	0.0364	0.0386		79117.5	79548	63231	76094	76363	63983	1.1378
	0.5377	0.5268		0.8333	0.618		0.4235	0.5463		0.2954	0.5953		73290	103362	76272	72071	102080	77502	1.3	0.5126	0.8094	0.0392	0.0393	0.038	0.0364	0.0377		68008.5	95403	73426.5	69500	100322	77150	0.6326	0.7673	0.809	0.0378	0.0393	0.0387	0.0364	0.0388		78634.5	78445.5	60028.5	75134	77369	59786	0.9497
	0.653	0.5014		0.887	0.6406		0.3128	0.5663		0.4398	0.4986		74235	102616	73531.5	76203	103435	76876	0.4545	0.2937	0.8096	0.0393	0.0393	0.0381	0.0364	0.0373		75537	101482	75558	73783	98662	74869	0.8691	0.6166	0.8089	0.0379	0.0392	0.0387	0.0365	0.0388		78298.5	74518.5	59493	80135	83459	61981	0.8124
	0.8211	0.4059		0.9986	0.5821		0.3892	0.6319		0.2413	0.5189		76986	100590	75894	77012	102914	79010	0.4299	0.9889	0.8089	0.0393	0.0395	0.0383	0.0366	0.0374		73815	98280	75736.5	73080	98627	76468	-0.3	-0.3	0.807	0.0381	0.0396	0.0391	0.0368	0.0395		76692	78099	62538	83728	81677	60484	1.24
	0.7614	0.5099		0.8493	0.6561		0.4117	0.4607		0.1701	0.4466		75138	102711	79128	73474	105361	80201	0.4789	1.3	0.8097	0.0393	0.0393	0.0381	0.0364	0.0372		73290	103908	79285.5	72861	97698	75434	0.6329	0.9354	0.805	0.0387	0.04	0.0395	0.0374	0.0395		78970.5	71179.5	63367.5	76663	79507	61929	1.3
	0.7028	0.5556		0.9764	0.6122		0.4072	0.5126		0.3316	0.512		73962	97639.5	77941.5	76257	103116	80511	0.7515	0.7047	0.8093	0.0394	0.0393	0.0382	0.0366	0.0372		76072.5	98595	77206.5	76323	97817	72674	0.1042	1.3	0.8036	0.0389	0.0402	0.0398	0.0376	0.04		77490	77185.5	61372.5	77819	77616	61435	0.924
	0.7505	0.444		0.794	0.6018		0.402	0.5097		0.3436	0.4313		72849	96631.5	77364	72640	100099	79868	0.5655	1.0641	0.8111	0.039	0.039	0.0378	0.0361	0.0371		72261	92620.5	74098.5	71321	102140	76569	0.7764	1.1096	0.805	0.0386	0.0399	0.0398	0.0371	0.0397		78729	75148.5	59934	76974	78379	63825	0.2749
	0.7583	0.4377		0.8597	0.6161		0.4398	0.5253		0.2368	0.5223		73101	102470	78225	75106	105645	79093	0.8565	0.613	0.8107	0.039	0.039	0.0379	0.0361	0.0372		71872.5	98826	78876	70650	97282	76741	0.5644	0.5581	0.8023	0.0391	0.0404	0.0402	0.0377	0.0404		74455.5	74476.5	61729.5	73742	80393	58827	1.3
	0.869	0.5061		0.2107	0.6532		0.4223	0.4519		0.3118	0.4578		75589.5	102858	77815.5	75499	101651	77128	0.6537	0.9303	0.81	0.0392	0.0391	0.0383	0.0362	0.0373		72954	95781	76261.5	71102	102091	80023	0.5424	1.3	0.8048	0.0386	0.0398	0.0398	0.0372	0.0398		73468.5	80241	63913.5	78051	75961	63058	-0.3
	0.7818	0.4662		0.2372	0.6079		0.4524	0.4393		0.4202	0.4673		71032.5	96894	79306.5	76914	99412	80478	0.8776	0.2998	0.8102	0.0391	0.039	0.0383	0.036	0.0373		74182.5	98742	79894.5	75291	96422	79591	0.7997	1.3	0.8034	0.039	0.04	0.04	0.0375	0.0401		74214	78729	60795	79430	78464	60958	0.9681
	0.7401	0.4789		0.2842	0.5106		0.3407	0.4956		0.2559	0.4802		77185.5	100296	80199	74951	101064	76341	0.2754	-0.3	0.8115	0.0393	0.0387	0.0376	0.0357	0.0372		70507.5	98721	76419	73027	101055	71964	1.3	0.4809	0.8034	0.0388	0.04	0.0399	0.0375	0.0404		75789	73363.5	63231	77616	76987	63269	0.9931
	0.7312	0.5182		0.2984	0.6001		0.386	0.5266		0.2994	0.5729		75085.5	99036	79296	74228	107742	78345	1.1379	1.1093	0.8106	0.0393	0.0389	0.0379	0.0359	0.0374		69573	100044	77511	76365	97532	76088	1.3	-0.3	0.8034	0.0388	0.04	0.04	0.0377	0.0401		75054	79065	61897.5	71286	80234	65111	-0.3
	0.7356	0.5139		0.1622	0.5693		0.3664	0.5539		0.3876	0.3966		71977.5	98322	73216.5	74960	98240	81523	0.2588	-0.0283	0.8089	0.0393	0.0393	0.0385	0.0364	0.0375		71263.5	107594	73027.5	76603	100052	77638	-0.3	1.3	0.8027	0.0391	0.0402	0.04	0.0377	0.0403		73867.5	78970.5	60795	76124	80267	59656	1.3
	0.7605	0.5499		0.3005	0.6314		0.4449	0.5513		0.311	0.3803		69594	102753	75852	78758	102712	78672	0.7639	-0.0045	0.8083	0.0394	0.0393	0.0387	0.0365	0.0378		72387	100222	77311.5	70719	100225	77287	0.9855	-0.0015	0.8029	0.039	0.0402	0.04	0.0376	0.0403		73867.5	79485	64522.5	76799	78566	63027	1.3
	0.7299	0.42		0.1658	0.5248		0.2949	0.3899		0.3013	0.4624		69510	98920.5	78750	75044	98502	78593	1.0317	-0.0818	0.8101	0.0389	0.039	0.0383	0.0362	0.0375		73038	99750	77122.5	76456	99041	75008	1.3	-0.2617	0.802	0.039	0.0404	0.0403	0.0378	0.0405		75484.5	79747.5	62790	79466	79456	62596	1.0555
	0.7845	0.4718		0.1477	0.6213		0.3883	0.4189		0.3508	0.5521		73258.5	102784	77826	69642	106972	77609	1.3	1.3	0.8109	0.0388	0.0388	0.038	0.0359	0.0376		72859.5	104570	78750	69799	96464	78972	1.0203	0.7259	0.8004	0.0394	0.0407	0.0406	0.0383	0.0406		76167	77668.5	63388.5	78230	74015	60747	0.3758
	0.7744	0.4935		0.3006	0.5572		0.4198	0.5277		0.3492	0.5471		75285	99183	76062	74446	108479	79117	0.7346	1.0992	0.81	0.0387	0.0388	0.0385	0.0362	0.0378		78214.5	102092	74193	79841	100841	76639	0.1332	-0.3	0.8012	0.0393	0.0405	0.0404	0.038	0.0407		74298	73899	59136	76753	75840	63242	0.5171
	0.7343	0.4312		0.256	0.6031		0.4718	0.5188		0.2618	0.539		76734	99750	80818.5	72284	100476	75113	0.3949	-0.195	0.81	0.039	0.0388	0.0381	0.036	0.0381		76398	95277	79653	74654	101054	77797	1.3	1.3	0.8021	0.039	0.0403	0.0404	0.0378	0.0405		76849.5	77773.5	63976.5	79954	78357	61862	1.3
	0.7394	0.5155		0.1125	0.5201		0.545	0.535		0.3788	0.4185		72723	96936	82414.5	74088	97924	80681	1.3	0.4199	0.81	0.0387	0.0391	0.0383	0.0361	0.0379		77416.5	100821	79926	80486	99211	78468	1.3	-0.3	0.8008	0.0393	0.0405	0.0406	0.0381	0.0407		74802	78792	66192	82077	79839	64188	1.3
	0.7848	0.5753		0.3932	0.5745		0.5553	0.5712		0.0867	0.4185		74256	97692	73741.5	74009	99239	78194	0.226	1.19	0.8098	0.0389	0.039	0.0382	0.0362	0.0379		80671.5	99603	77332.5	74994	101296	71701	0.4144	-0.3	0.7998	0.0396	0.0407	0.0406	0.0383	0.0409		81228	77196	62748	77587	75589	61976	0.8718
	0.7993	0.4896		0.2647	0.6311		0.5198	0.5785		0.5861	0.4941		72859.5	103268	82393.5	70055	107749	80140	-0.3	1.3	0.8094	0.0389	0.0392	0.0382	0.0361	0.0382		77280	98206.5	76072.5	73877	97856	78579	1.3	0.0934	0.8021	0.0391	0.0402	0.0403	0.0379	0.0404		79506	75453	61761	80088	76047	64907	0.2721
	0.7299	0.4534		0.2839	0.6558		0.5074	0.5382		0.144	0.3044		71484	97723.5	79023	73931	102824	78398	1.0903	0.6758	0.8099	0.0388	0.0389	0.0382	0.0361	0.038		75841.5	98847	77353.5	71374	99687	75532	0.6657	-0.2316	0.8015	0.0391	0.0404	0.0405	0.0379	0.0406		73941	75789	62811	78694	75719	64050	0.7908
	0.7957	0.4969		0.1176	0.5628		0.5743	0.561		0.3923	0.2951		75264	100664	77899.5	72048	99314	76331	0.7443	0.2956	0.8103	0.0385	0.0389	0.0381	0.0361	0.0381		75495	106754	77007	78249	99578	76351	0.8708	1.3	0.8009	0.0392	0.0404	0.0407	0.0383	0.0405		80251.5	75232.5	63619.5	75872	77493	63275	0.8602
	0.7555	0.5742		0.2133	0.6482		0.3876	0.5425		0.3554	0.3545		75600	103226	79432.5	71581	97025	81326	1.2274	0.6067	0.8099	0.0389	0.0391	0.0379	0.0361	0.0381		75411	99435	78130.5	82075	97545	75839	1.3	-0.3	0.8025	0.0393	0.0399	0.0402	0.0379	0.0402		79968	80839.5	60270	76491	75695	63334	1.3
	0.6911	0.5369		0.1879	0.7258		0.4881	0.5697		0.1918	0.5401		71148	94227	75894	75288	98958	75759	1.0155	0.5333	0.8093	0.0389	0.0391	0.0382	0.0363	0.0381		71368.5	99729	77143.5	70229	104077	76736	1.1455	1.3	0.8023	0.0393	0.0401	0.0402	0.0378	0.0402		78183	79758	61267.5	77798	79721	61289	1.0537
	0.7351	0.4288		0.208	0.5462		0.4432	0.5286		0.2647	0.4546		79474.5	100023	77007	74470	102165	82324	-0.3	-0.3	0.8096	0.0388	0.0391	0.0381	0.0364	0.038		72523.5	101514	73615.5	76943	95129	77843	-0.3	1.3	0.802	0.0395	0.0402	0.0405	0.0378	0.04		77395.5	79621.5	59997	79069	73294	60507	1.1231
	0.8443	0.4309		0.2261	0.6198		0.4181	0.5659		0.1956	0.4961		78739.5	99928.5	74791.5	74742	106013	80033	0.2848	1.3	0.808	0.0391	0.0393	0.0386	0.0368	0.0383		74172	100832	77647.5	77008	102408	77163	1.1233	0.3573	0.8038	0.0391	0.0398	0.04	0.0377	0.0396		79789.5	77301	62170.5	72781	78531	59720	0.7022
	0.8183	0.4222		0.2142	0.6206		0.4909	0.5504		0.164	0.5287		74455.5	103918	78561	79491	98599	78736	1.3	1.3	0.809	0.0391	0.0391	0.0382	0.0365	0.0381		78193.5	100485	76860	75352	98059	78450	1.3	0.4606	0.8049	0.0391	0.0397	0.0398	0.0372	0.0393		74676	77217	60721.5	75017	79527	60813	0.9666
	0.6914	0.5314		0.161	0.6006		0.4375	0.6971		0.2525	0.5186		72334.5	97429.5	74907	74644	108191	81669	0.6591	0.8233	0.8096	0.039	0.039	0.038	0.0365	0.0378		73899	99928.5	78802.5	71568	99542	75645	0.4626	0.1422	0.8045	0.0392	0.0399	0.0397	0.0373	0.0393		74802	75337.5	62254.5	76829	76937	63567	0.7343
	0.7706	0.4377		0.2396	0.6265		0.2356	0.5599		0.2402	0.473		77227.5	98542.5	78676.5	74349	107107	80221	0.7864	1.3	0.8086	0.0391	0.0391	0.0383	0.0366	0.0383		73489.5	99939	75190.5	72539	94508	75821	1.1096	0.8511	0.8051	0.039	0.0396	0.0397	0.0372	0.0393		76209	80031	60574.5	74889	78075	60505	0.9792
	0.7295	0.554		0.0551	0.5652		0.287	0.6492		0.216	0.5142		74319	101272	78025.5	73243	98788	79485	1.3	0.6978	0.809	0.0392	0.039	0.0383	0.0366	0.0379		69027	97083	85029	73878	102278	75351	1.3	0.5171	0.8053	0.039	0.0396	0.0397	0.0371	0.0393		73027.5	75369	64333.5	73191	75231	63031	-0.02
	0.7019	0.5635		0.2239	0.6743		0.3172	0.6276		0.2488	0.4491		73510.5	101367	75180	73631	105385	82386	0.3648	0.9709	0.8092	0.0391	0.0391	0.0382	0.0366	0.0378		73426.5	104370	78330	74622	96082	79173	1.1349	1.1686	0.8048	0.0394	0.0398	0.0396	0.0374	0.039		76807.5	77553	58033.5	75545	77863	61788	-0.3
	0.7119	0.4711		0.2097	0.5821		0.2919	0.5139		0.3385	0.427		72859.5	98584.5	76629	69474	102251	80193	0.0731	1.3	0.8092	0.0389	0.0391	0.0383	0.0364	0.038		74329.5	96736.5	77532	72118	104492	77882	0.9406	1.3	0.8053	0.0394	0.0396	0.0396	0.0371	0.039		73857	81007.5	60616.5	76904	79156	65417	0.1994
	0.7305	0.48		0.1684	0.6339		0.3477	0.4726		0.6946	0.4044		70623	99834	76744.5	76444	97258	76666	1.0248	-0.3	0.8099	0.0387	0.0389	0.0382	0.0364	0.0379		70014	99204	74718	75362	102510	76235	0.8509	0.382	0.8064	0.0391	0.0395	0.0396	0.0369	0.0385		75789	76146	63504	79324	79701	58744	1.3
	0.8248	0.4528		0.2813	0.6422		0.4817	0.5642		0.7233	0.5157		74067	98521.5	79086	74565	102915	78060	1.2654	0.8982	0.8095	0.0388	0.0389	0.0383	0.0365	0.038		72765	98910	74917.5	75714	96952	73417	-0.3	-0.3	0.806	0.0394	0.0395	0.0395	0.0369	0.0388		77437.5	74067	57897	74565	76457	60318	-0.2489
	0.7846	0.4152		0.243	0.5972		0.3474	0.5201		0.7344	0.4748		74739	104517	76440	75293	103255	76738	1.3	1.3	0.8092	0.0389	0.039	0.0382	0.0365	0.0382		71767.5	99550.5	76440	72372	98971	79133	0.0092	-0.3	0.8069	0.0393	0.0394	0.0392	0.0368	0.0384		76629	74403	61572	76729	76921	61107	1.216
	0.8374	0.4596		0.1907	0.5752		0.4001	0.5181		0.7131	0.4802		73416	98206.5	78771	70044	99710	78714	0.9704	-0.3	0.8077	0.0392	0.0394	0.0386	0.0367	0.0384		75694.5	99687	74119.5	74523	105937	74162	0.9917	1.2307	0.8077	0.0391	0.0392	0.039	0.0365	0.0385		73951.5	76041	59955	75608	77483	61484	0.6696
	0.6966	0.5209		0.2262	0.5992		0.3879	0.4632		0.7603	0.4794		73342.5	99939	78603	74164	100674	79568	0.6173	0.4722	0.8075	0.0392	0.0394	0.0387	0.0369	0.0384		73416	97618.5	77185.5	75920	99383	75696	1.3	0.4134	0.8081	0.0388	0.0393	0.0389	0.0364	0.0385		76891.5	76335	62548.5	79311	80800	64389	0.7891
	0.874	0.5004		0.2627	0.6427		0.5393	0.4653		0.7309	0.4932		71368.5	99939	76870.5	68107	105055	76476	1.2702	1.3	0.8086	0.0392	0.0392	0.0383	0.0366	0.0381		75841.5	98028	75327	71335	96396	75686	1.0621	0.2659	0.8065	0.0392	0.0395	0.0391	0.0368	0.0389		74382	75117	60931.5	76580	78029	62364	0.781
	0.7973	0.3988		0.1946	0.5911		0.4466	0.5061		0.8282	0.5247		78015	103940	77038.5	73326	104962	76068	0.7907	-0.2789	0.8077	0.0393	0.0394	0.0384	0.0367	0.0385		73489.5	98637	79936.5	74787	100520	74668	-0.3	0.592	0.8069	0.0391	0.0395	0.039	0.0366	0.039		73300.5	76093.5	62884.5	75167	77597	65326	0.5799
	0.8058	0.4498		0.1867	0.6792		0.4552	0.5589		0.776	0.4974		71799	108496	73825.5	75998	104724	79909	0.0655	-0.3	0.8091	0.039	0.039	0.0384	0.0365	0.038		70864.5	98028	79054.5	72316	95957	74637	0.123	1.3	0.8059	0.0394	0.0397	0.0392	0.0368	0.039		75915	76881	58107	75818	78943	65040	0.2208
	0.7693	0.5302		0.2484	0.6353		0.3335	0.5031		0.8233	0.4768		72240	99183	78004.5	76705	98754	77884	1.0308	-0.1063	0.8087	0.039	0.0391	0.0384	0.0365	0.0383		73762.5	95854.5	79642.5	74611	101233	84490	0.5623	0.8637	0.8053	0.0395	0.0398	0.0394	0.037	0.0391		78813	80524.5	61771.5	77654	76301	59228	0.6791
	0.7115	0.5092		0.3135	0.6607		0.3733	0.5067		0.7398	0.4914		74571	102154	83254.5	70560	98272	79272	0.6647	0.4919	0.8102	0.0388	0.0389	0.0379	0.0361	0.038		71620.5	97282.5	78718.5	73811	100684	77835	1.1876	0.6083	0.8064	0.0394	0.0395	0.0392	0.0368	0.0388		75001.5	74518.5	63441	77302	79238	62165	1.2221
	0.7206	0.5088		0.1623	0.5507		0.4294	0.5261		0.7631	0.49		70843.5	100958	78193.5	74093	98083	78311	0.7614	-0.3	0.8096	0.0388	0.039	0.0382	0.0363	0.0381		73206	94699.5	76429.5	73500	98427	77029	0.8703	0.9269	0.8073	0.039	0.0394	0.039	0.0365	0.0388		77196	79243.5	60721.5	76173	79973	60671	0.8532
	0.7431	0.4927		0.2465	0.6641		0.4391	0.5267		0.7172	0.4595		71809.5	98070	82488	69557	99537	80622	0.2962	-0.3	0.81	0.0389	0.0388	0.038	0.0362	0.038		74539.5	101840	75978	71963	99465	76521	1.1232	0.4796	0.8072	0.0391	0.0394	0.039	0.0366	0.0388		77143.5	79905	61897.5	77346	77126	62821	1.3
	0.7352	0.4865		0.1477	0.5674		0.4713	0.4976		0.659	0.4776		75957	99036	76702.5	76410	99162	76066	-0.3	0.2176	0.8099	0.0388	0.0391	0.0381	0.0362	0.0379		74970	100958	77931	73774	96106	72463	0.5252	0.8022	0.8055	0.0396	0.0398	0.0391	0.0369	0.0391		73678.5	77154	61446	74637	80114	63234	0.6867
	0.6982	0.3882		0.1642	0.5828		0.4766	0.5668		0.7763	0.5016		74287.5	102784	78130.5	78249	106138	74092	1.3	0.4584	0.8094	0.0389	0.0392	0.0382	0.0365	0.0379		72471	97660.5	74728.5	75475	98337	80822	0.3766	0.1838	0.8068	0.0393	0.0394	0.0391	0.0367	0.0387		75264	80860.5	58957.5	77629	74568	63229	-0.3
	0.7056	0.4344		0.207	0.6051		0.3995	0.5339		0.7643	0.4878		71190	100317	74581.5	75263	103868	79008	0.6327	0.4658	0.8098	0.0388	0.0392	0.0382	0.0364	0.0377		72618	99466.5	79516.5	76748	97137	78675	1.3	-0.3	0.8065	0.0394	0.0395	0.039	0.0366	0.039		77385	79054.5	62044.5	74542	77767	64567	1.3
	0.7425	0.4224		0.4432	0.5074		0.4487	0.5103		0.6965	0.4797		72555	99267	77868	76047	102757	78267	0.9459	0.4999	0.8105	0.0388	0.0391	0.0378	0.0362	0.0377		72922.5	94447.5	77448	71316	98101	79147	0.5464	1.3	0.8071	0.0393	0.0394	0.0388	0.0365	0.0389		75967.5	75201	63367.5	78991	80747	65535	0.7981
	0.6779	0.4638		0.5426	0.3603		0.3551	0.5115		0.783	0.4718		74287.5	101608	77164.5	75163	103887	80011	0.5256	0.7224	0.809	0.0391	0.0393	0.0382	0.0366	0.0379		70938	96169.5	78162	71800	98279	78388	0.9293	0.7099	0.808	0.039	0.0392	0.0386	0.0363	0.0388		75474	76282.5	60322.5	79690	76521	62241	0.699
	0.6736	0.4431		0.3015	0.415		0.3133	0.4916		0.8452	0.4653		78298.5	96747	77847	76633	101169	78285	0.8629	1.3	0.8101	0.0389	0.0393	0.0378	0.0363	0.0376		70287	100296	76639.5	71626	100103	79919	0.259	-0.1684	0.8075	0.039	0.0393	0.0387	0.0366	0.039		75999	77343	59629.5	75609	79551	63539	0.3174
	0.6715	0.4911		0.4367	0.4832		0.3886	0.4883		0.7352	0.5079		71946	97671	75904.5	76047	101116	77122	0.8611	0.4565	0.8099	0.0388	0.0393	0.0379	0.0363	0.0377		77458.5	100716	80356.5	73215	94977	77471	0.7758	0.5749	0.8069	0.0392	0.0395	0.0387	0.0367	0.0391		74854.5	77490	60973.5	72100	72428	66945	1.3
	0.6948	0.4416		0.2564	0.4046		0.2977	0.4936		0.7664	0.487		72880.5	97419	76734	75114	107228	78374	0.8801	0.8145	0.8092	0.0389	0.0394	0.0381	0.0365	0.0378		72597	100580	76723.5	78955	102747	73927	1.3	0.2542	0.8061	0.0393	0.0396	0.039	0.0369	0.0391		77448	76230	62013	78338	75620	61089	-0.3
	0.7313	0.4818		0.3757	0.4827		0.4821	0.4294		0.7039	0.4608		73657.5	98364	79894.5	72073	105043	79843	1.0102	1.3	0.8102	0.0385	0.0392	0.038	0.0363	0.0378		72576	97408.5	78729	75172	98596	75976	1.3	0.3139	0.8082	0.039	0.0393	0.0383	0.0365	0.0388		72481.5	78834	65677.5	73481	78365	60898	-0.1249
	0.7372	0.3868		0.2572	0.3413		0.4153	0.5571		0.7406	0.4897		74361	102532	76177.5	72788	96265	77122	1.137	0.7994	0.8103	0.0387	0.039	0.0378	0.0362	0.038		75694.5	94059	76398	71916	102611	76695	0.9414	1.3	0.8078	0.0389	0.0392	0.0383	0.0366	0.0391		78099	78802.5	62370	79626	77842	63925	0.267
	0.7549	0.4607		0.4777	0.535		0.4529	0.512		0.7791	0.4909		73437	99897	80167.5	74837	101217	77881	1.3	0.4853	0.8095	0.0388	0.0392	0.0379	0.0362	0.0383		73321.5	101944	77049	70378	104940	78464	0.0354	1.3	0.8074	0.0388	0.0394	0.0385	0.0366	0.0392		74938.5	73689	61362	78103	77087	62090	0.9001
	0.7308	0.4779		0.4642	0.4246		0.4444	0.4728		0.7861	0.4756		74917.5	104223	79968	78755	100099	80765	-0.3	1.3	0.8093	0.0388	0.0393	0.038	0.0363	0.0383		70759.5	100726	75138	70810	94076	77995	1.3	1.0077	0.807	0.0388	0.0396	0.0385	0.0368	0.0393		72177	77595	61834.5	73411	79109	63293	0.6533
	0.7474	0.4568		0.4128	0.4095		0.3816	0.465		0.7335	0.5336		76975.5	97440	75978	76647	102987	77637	0.7588	1.0629	0.8088	0.0387	0.0394	0.0383	0.0364	0.0385		76429.5	100653	75117	69589	95764	79115	1.3	0.4168	0.8063	0.039	0.0396	0.0387	0.0369	0.0395		72933	78382.5	60742.5	77442	78332	61412	0.8694
	0.7591	0.4641		0.4287	0.3569		0.415	0.5405		0.7485	0.5117		73332	102008	77731.5	74207	99029	79273	1.3	1.3	0.8093	0.0389	0.0392	0.0379	0.0363	0.0384		72208.5	100370	76135.5	71527	100282	74013	0.266	0.1138	0.8053	0.0392	0.0399	0.039	0.037	0.0397		76513.5	76251	62590.5	74031	78848	62832	0.3216
	0.6752	0.4737		0.306	0.4884		0.4389	0.5387		0.7894	0.5684		74035.5	100852	78193.5	74224	99172	74408	0.2827	1.1263	0.8102	0.0388	0.039	0.0376	0.036	0.0383		73710	98878.5	75768	73882	96408	78985	-0.3	1.0748	0.8056	0.0392	0.0398	0.0387	0.0371	0.0395		74896.5	75138	60658.5	77123	74523	60750	0.9463
	0.7363	0.4781		0.3466	0.5085		0.408	0.4905		0.7619	0.5366		75421.5	99424.5	74445	74056	100729	78388	-0.0157	-0.3	0.8094	0.0386	0.0394	0.038	0.0363	0.0382		74266.5	92988	76681.5	71231	101242	80662	0.5673	1.3	0.8066	0.039	0.0395	0.0386	0.0371	0.0392		73122	72313.5	61141.5	78191	77228	58748	1.3
	0.7662	0.4417		0.1825	0.472		0.376	0.4993		0.7072	0.4946		73878	102364	78351	76766	102791	77794	1.202	0.1287	0.8094	0.0388	0.0393	0.0379	0.0363	0.0383		74529	96411	73594.5	71073	99973	76707	0.0329	1.3	0.8055	0.0392	0.0399	0.0387	0.0371	0.0396		75337.5	78267	60942	72341	72160	62426	1.1948
	0.7024	0.4751		0.3269	0.5802		0.4491	0.4685		0.7442	0.4985		73426.5	104622	83979	72259	106062	75188	-0.032	1.3	0.8101	0.0389	0.0391	0.0375	0.0362	0.0382		71095.5	97503	77458.5	75444	96280	77949	0.8644	-0.3	0.8052	0.0391	0.0399	0.0389	0.0373	0.0397		75999	79747.5	59955	76331	76181	62361	1.3
	0.7803	0.4624		0.4811	0.3591		0.3557	0.4964		0.6705	0.5256		73027.5	99067.5	78676.5	74779	103005	77731	1.1993	0.6921	0.8093	0.039	0.0394	0.0379	0.0363	0.0381		72702	103803	77122.5	72514	99537	81681	-0.3	0.9578	0.806	0.0391	0.0396	0.0388	0.0371	0.0394		74056.5	78687	64638	76083	76617	63963	0.0605
	0.7416	0.4747		0.4911	0.4942		0.4009	0.4958		0.7074	0.475		71326.5	105567	75421.5	74267	101163	77543	-0.3	1.3	0.8095	0.0389	0.0395	0.0379	0.0363	0.0379		75715.5	98427	78235.5	72920	99111	76120	0.4995	-0.3	0.8055	0.0394	0.0399	0.0386	0.0369	0.0397		77248.5	79243.5	62065.5	75037	76107	64565	1.3
	0.7252	0.4147		0.417	0.4775		0.4171	0.516		0.8537	0.5044		72303	99760.5	79537.5	74772	100512	78686	1.3	0.2333	0.8093	0.0391	0.0394	0.0379	0.0363	0.0381		73290	99109.5	74392.5	70351	96976	73660	0.8738	0.4206	0.8056	0.0394	0.0398	0.0386	0.037	0.0396		74676	78697.5	61026	77572	78531	63595	0.5151
	0.7281	0.4793		0.3045	0.4537		-0.1388	0.3538		0.6843	0.5504		76492.5	103635	77122.5	72610	102440	75841	0.7985	0.2354	0.8094	0.0391	0.0394	0.0378	0.0363	0.038		76020	93366	76093.5	72086	107734	80278	0.7138	1.3	0.8057	0.039	0.0396	0.0388	0.0372	0.0397		74907	77017.5	60711	74928	77322	62073	0.1929
	0.7459	0.417		0.4257	0.3918		0.4316	0.5238		0.7181	0.4517		74634	100748	76839	74918	102683	81783	0.3098	0.872	0.8086	0.0392	0.0396	0.038	0.0367	0.0379		74424	101524	77049	73022	97267	79100	1.3	0.7523	0.8043	0.0393	0.0402	0.0391	0.0372	0.0398		76734	72828	63472.5	76008	80707	61615	1.3
	-0.0006	0.2928		0.4872	0.3827		0.4765	0.5565		0.78	0.5139		74130	98395.5	76083	73747	101000	81645	0.2854	1.1724	0.8095	0.039	0.0394	0.0378	0.0364	0.0378		70297.5	103918	78445.5	71080	99078	78877	1.119	1.1928	0.8053	0.0394	0.0398	0.0388	0.037	0.0397		73321.5	73342.5	63525	75097	76953	60526	1.3
	0.0906	0.4162		0.3904	0.4858		0.4001	0.4686		0.7698	0.4451		75684	104486	72660	71596	104574	78225	-0.3	-0.0221	0.809	0.0392	0.0395	0.0379	0.0365	0.038		72481.5	96516	76566	71356	103063	80183	0.5998	1.2076	0.8079	0.0387	0.0394	0.0385	0.0367	0.0389		76891.5	76293	61876.5	76421	73724	59688	0.5814
	-0.0394	0.4854		0.4032	0.464		0.4583	0.5841		0.6847	0.5505		72649.5	93135	78655.5	75112	99591	79538	0.91	0.7239	0.8082	0.0393	0.0396	0.0382	0.0368	0.0381		70108.5	100044	78718.5	75012	95934	76583	-0.3	-0.3	0.805	0.0395	0.0401	0.0388	0.0369	0.0397		77290.5	77511	62338.5	79366	77431	61466	1.3
	0.196	0.5146		0.3676	0.337		0.3706	0.4805		0.7187	0.49		78256.5	103078	74854.5	74477	101970	79679	1.3	0.2268	0.809	0.0394	0.0393	0.0378	0.0365	0.038		72849	95350.5	75012	76087	100022	77066	0.7938	0.5906	0.8074	0.0389	0.0394	0.0384	0.0369	0.039		73080	79002	62968.5	73838	77702	63382	1.3
	0.6692	0.2323		0.5227	0.3864		0.319	0.4516		0.8024	0.5039		70581	98605.5	72859.5	75451	104075	76912	0.7184	0.529	0.8082	0.0393	0.0395	0.0381	0.0368	0.0381		76146	93838.5	76681.5	73936	94937	76823	1.1459	-0.3	0.8065	0.0391	0.0397	0.0386	0.0368	0.0394		75463.5	77416.5	62527.5	77194	79272	61648	1.3
	0.0454	0.4051		0.4313	0.5419		0.2659	0.5504		0.246	0.6092		74098.5	97765.5	79159.5	72842	103983	79551	0.9269	1.2533	0.8101	0.039	0.0391	0.0377	0.0362	0.0379		75988.5	98647.5	72660	70502	101043	76490	-0.3	-0.3	0.8058	0.0393	0.0399	0.0385	0.0369	0.0396		77238	77301	61698	78258	74292	66244	-0.3
	0.2328	0.532		0.166	0.4828		0.0917	0.3832		0.1472	0.5198		72555	101588	77469	72685	101592	80390	0.044	0.0335	0.8099	0.0389	0.039	0.038	0.0362	0.0381		75673.5	104066	74928	72057	106044	78932	-0.3	-0.3	0.8064	0.0392	0.0397	0.0385	0.037	0.0392		71904	74907	63178.5	74760	74781	60708	1.3
	0.1229	0.4358		0.3303	0.5271		0.2916	0.4282		0.2722	0.5734		75516	100832	80997	78232	95485	77946	0.463	1.3	0.81	0.0391	0.0388	0.0378	0.0361	0.0382		74991	97219.5	74445	72309	104714	73972	1.109	1.3	0.8066	0.039	0.0399	0.0385	0.0368	0.0392		78834	73311	62779.5	75833	74952	63727	1.3
	0.0472	0.3433		0.3118	0.5502		0.3133	0.4482		0.4375	0.5813		72471	101913	83055	73263	97999	80326	0.5336	1.2537	0.8096	0.0394	0.0388	0.0378	0.0362	0.0382		72765	100622	72786	74965	99542	81491	0.114	-0.3	0.8071	0.039	0.0396	0.0384	0.0369	0.0391		75432	75306	62884.5	76008	75270	61184	-0.3
	0.1688	0.4107		0.3624	0.495		0.2438	0.4206		0.0392	0.4891		71977.5	96043.5	75064.5	72862	96790	79847	0.2543	0.4577	0.8085	0.0393	0.0394	0.0382	0.0365	0.038		73521	95613	79884	72654	100403	73176	-0.3	1.221	0.8061	0.0395	0.0398	0.0384	0.0367	0.0395		75253.5	75999	64302	75670	79699	62935	1.3
	0.1685	0.3861		0.4058	0.4692		0.1372	0.8731		0.3299	0.5226		73353	100412	76093.5	75403	103594	78835	0.6562	0.6082	0.8068	0.0394	0.0397	0.0389	0.0369	0.0384		72901.5	96190.5	78802.5	75453	98787	80220	0.7841	0.5044	0.8068	0.0391	0.0396	0.0384	0.0368	0.0393		74445	77595	62485.5	76357	78163	62133	1.1657
	0.2344	0.4804		0.3396	0.508		0.1551	0.5367		0.288	0.5258		69006	100160	79128	73094	94155	78656	0.8024	1.3	0.8088	0.039	0.0391	0.0384	0.0365	0.0381		73080	104192	75306	70668	96786	80487	1.3	0.7543	0.8066	0.0392	0.0397	0.0384	0.0367	0.0393		73647	76797	62643	69903	76434	61217	0.7423
	0.2131	0.3431		0.5261	0.4404		0.1749	0.4314		0.2423	0.6204		73363.5	103036	78319.5	72536	97701	79759	1.3	0.8657	0.8091	0.0392	0.039	0.0381	0.0364	0.0382		78865.5	101168	75180	73498	97489	79173	1.3	0.4066	0.8061	0.0393	0.0397	0.0387	0.0367	0.0395		73017	78855	65509.5	76725	75040	66267	-0.1645
	0.2109	0.6357		0.1406	0.4305		0.1917	0.4131		0.0765	0.4582		77269.5	104286	77437.5	74099	96799	79144	1.1906	0.7025	0.8092	0.0393	0.0391	0.038	0.0364	0.038		75274.5	99067.5	78634.5	72095	99162	78947	1.1127	-0.0306	0.8069	0.0392	0.0395	0.0386	0.0365	0.0393		76975.5	78088.5	62202	79522	79126	64037	0.6614
	-0.2628	0.7359		0.5776	0.5051		0.0325	0.3517		0.0461	0.4333		74581.5	101504	76104	78852	107849	80239	0.7197	0.5977	0.8077	0.0394	0.0395	0.0385	0.0368	0.0381		73846.5	98868	82162.5	70450	100599	79219	0.3614	-0.3	0.8076	0.0389	0.0394	0.0384	0.0363	0.0394		71883	76608	62055	75035	74604	62755	0.6212
	-0.0878	0.6316		0.4277	0.3654		0.1344	0.4204		0.3711	0.4988		73059	100726	76702.5	74428	99853	77199	0.4995	-0.3	0.8084	0.0389	0.0392	0.0385	0.0368	0.038		70360.5	99036	78529.5	73544	100254	73321	-0.3	0.2767	0.8084	0.0389	0.0392	0.0381	0.0363	0.0391		73741.5	80524.5	62863.5	76214	78228	65535	0.0618
	0.4485	0.5613		0.2404	0.4633		0.1855	0.4797		0.1676	0.4676		72513	102648	78813	73999	102618	76933	-0.3	-0.0206	0.8091	0.0392	0.039	0.0382	0.0364	0.038		69562.5	95833.5	78529.5	76166	99873	77593	1.0965	0.3795	0.8088	0.0387	0.0392	0.0382	0.0362	0.0389		74319	75652.5	61645.5	77877	76504	59058	1.3
	0.2207	0.4745		0.3038	0.4514		0.1929	0.3963		0.157	0.4206		76954.5	96957	81375	73300	102582	77926	-0.3	1.3	0.8097	0.0393	0.0391	0.0379	0.0364	0.0377		68722.5	97597.5	78823.5	72796	95557	75841	-0.3	-0.3	0.8086	0.0388	0.0393	0.0382	0.0362	0.0389		73416	77511	62464.5	79310	78017	64123	0.7942
	0.2355	0.4699		0.4415	0.509		0.236	0.4448		0.2116	0.7417		76639.5	99183	77595	75903	99118	80222	-0.3	0.0811	0.8076	0.0396	0.0397	0.0384	0.037	0.0377		71032.5	98521.5	76450.5	70035	96463	77679	1.3	0.6736	0.8077	0.0391	0.0394	0.0383	0.0366	0.0388		74844	78939	61131	75878	76691	62550	-0.3
	-0.0142	0.4412		0.4645	0.4305		0.1994	0.4635		0.1711	0.754		72240	99319.5	75915	72668	101783	76998	0.7275	0.852	0.8061	0.0397	0.0401	0.039	0.0374	0.0378		74644.5	96610.5	80377.5	73012	95840	78184	0.5228	0.3206	0.8088	0.0391	0.0392	0.038	0.0362	0.0387		70150.5	75327	60144	78689	74474	62124	0.7951
	0.1784	0.4754		0.4333	0.5357		0.3332	0.3976		0.2571	0.4804		71883	102722	74098.5	78511	98365	80734	0.255	-0.3	0.8066	0.0397	0.0399	0.0391	0.0373	0.0375		69363	93933	76093.5	75739	103065	75478	1.0413	0.5889	0.8077	0.039	0.0397	0.0384	0.0366	0.0387		73920	75894	61278	74623	76569	60667	1.3
	0.2004	0.6027		0.4442	0.5191		0.2807	0.4276		0.3	0.5314		76660.5	96159	76933.5	77606	96855	79905	0.3558	0.424	0.8093	0.0392	0.0393	0.0383	0.0367	0.0372		75127.5	97377	77395.5	78335	98983	78174	0.8608	0.3336	0.8086	0.0388	0.0395	0.0381	0.0366	0.0384		77196	73426.5	63588	73824	76113	62126	0.3192
	0.2044	0.5357		0.479	0.4331		0.0973	0.3158		0.3406	0.4614		76314	104654	75642	69172	103102	79941	1.3	0.1785	0.8103	0.0392	0.0389	0.038	0.0363	0.0374		72618	94563	75778.5	71466	98755	80280	0.4031	1.3	0.8095	0.0387	0.0393	0.0379	0.0363	0.0384		73741.5	74140.5	63829.5	78533	80261	61320	1.2987
	0.3505	0.3505		0.4426	0.5868		0.1125	0.3627		0.2952	0.5273		72870	104097	74739	75593	99092	78015	-0.3	1.3	0.8098	0.0392	0.039	0.0384	0.0364	0.0373		68208	98836.5	76398	70501	94151	77892	1.3	1.3	0.8109	0.0385	0.039	0.0375	0.0359	0.0381		73857	74119.5	62128.5	75108	73036	63061	0.1523
	0.2064	0.487		0.3326	0.5503		0.2831	0.4815		0.2678	0.534		72156	96358.5	77164.5	73580	97062	76196	1.3	0.3307	0.8093	0.0393	0.0391	0.0385	0.0365	0.0374		71158.5	96673.5	75736.5	72173	97115	79902	0.259	0.3032	0.809	0.0389	0.0394	0.0381	0.0364	0.0383		81217.5	74686.5	60658.5	72403	76264	61022	1.0529
	-0.1374	0.3896		0.4421	0.5191		0.3122	0.4127		0.3293	0.6146		71977.5	99886.5	79201.5	72739	98671	82906	-0.1397	1.3	0.8101	0.0392	0.039	0.0383	0.0363	0.037		73993.5	99382.5	79075.5	72023	96732	79252	1.0397	0.5736	0.809	0.039	0.0394	0.0379	0.0363	0.0383		78634.5	78603	62380.5	76400	76645	63076	1.1989
	0.1347	0.4391		0.3269	0.5797		0.3246	0.403		0.2771	0.5388		74340	100328	79663.5	78222	105909	77860	1.2354	0.5898	0.8094	0.0392	0.0392	0.0386	0.0365	0.0372		71662.5	95046	72586.5	76337	97956	81378	0.4631	0.3837	0.8058	0.0396	0.0402	0.0387	0.0372	0.0385		74140.5	75453	58800	74102	78652	62534	0.4584
	0.2293	0.3561		0.293	0.5374		0.2334	0.4288		0.2951	0.4274		70822.5	96957	83118	73512	103899	80682	1.3	0.7208	0.8088	0.0391	0.0393	0.0389	0.0366	0.0373		72072	94122	73111.5	76020	102916	76996	0.7664	0.6902	0.8063	0.0393	0.0402	0.0388	0.0371	0.0383		78004.5	80472	60522	73442	82297	62016	1.3
	0.3952	0.6342		0.3856	0.521		0.1799	0.4848		0.1922	0.4976		70476	101188	74770.5	76610	97631	72712	1.3	-0.3	0.8102	0.0391	0.039	0.0384	0.0362	0.037		73006.5	96033	74676	71415	96111	78793	-0.3	-0.0515	0.808	0.039	0.0396	0.0385	0.0366	0.0383		74749.5	76009.5	60711	74706	79635	61409	0.8369
	-0.061	0.533		0.4649	0.4399		0.2489	0.4829		0.2494	0.7548		73962	103425	77479.5	74856	100681	77767	1.184	1.3	0.811	0.039	0.039	0.038	0.0361	0.0369		72922.5	98563.5	78813	73358	95819	81579	-0.3	1.1886	0.8084	0.0391	0.0395	0.0384	0.0366	0.0381		74277	78519	64018.5	73474	75681	60326	0.4965
	0.2469	0.5455		0.5522	0.4344		0.2829	0.5209		0.2653	0.535		71589	98427	72964.5	74401	98968	75047	0.6169	0.1613	0.8102	0.0388	0.0394	0.0385	0.0361	0.037		70780.5	98395.5	76702.5	72219	99025	76360	1.1985	0.3044	0.8087	0.0391	0.0393	0.0381	0.0366	0.0382		75358.5	75999	63063	79021	77775	61323	1.3
	0.107	0.456		0.4385	0.5789		0.1426	0.3978		0.2402	0.5982		72870	102406	74896.5	75169	104348	75937	0.803	0.4578	0.8098	0.0386	0.0394	0.0388	0.0363	0.0371		74749.5	93912	76093.5	72760	96185	82094	0.0451	1.3	0.8077	0.0389	0.0397	0.0386	0.0368	0.0383		74928	76072.5	59829	74916	79212	61760	0.6183
	-0.2276	0.2765		0.351	0.5353		0.2819	0.498		0.2722	0.5282		73804.5	106680	78813	74832	100415	77670	0.8209	1.1962	0.8118	0.0386	0.0386	0.038	0.0358	0.0372		71473.5	99246	78004.5	74495	101000	75570	1.3	0.3673	0.8093	0.0385	0.0391	0.0384	0.0365	0.0382		76366.5	78319.5	63367.5	74770	81708	63075	1.1951
	0.105	0.3959		0.5122	0.4767		0.197	0.375		0.1878	0.5856		74476.5	100233	80356.5	73975	99550	77879	0.3235	0.5766	0.8115	0.039	0.0387	0.0378	0.0358	0.0372		72649.5	100422	77143.5	72318	102719	74297	-0.3	1.1687	0.8095	0.0384	0.039	0.0384	0.0364	0.0383		70938	78529.5	63871.5	78111	85151	62468	1.1133
	-0.0705	0.4896		0.3513	0.5025		0.2414	0.298		0.2253	0.673		70686	94227	76849.5	74343	97167	77646	0.8923	0.4457	0.8101	0.039	0.0394	0.0382	0.0361	0.0372		72702	101798	76188	69759	99609	71096	0.5019	0.4265	0.8095	0.0385	0.0391	0.0382	0.0363	0.0384		73048.5	78172.5	61320	75265	82795	61911	0.9205
	0.2953	0.3898		0.4296	0.5297		0.2501	0.4161		0.3726	0.56		73353	99750	75841.5	75272	106121	78412	0.7633	0.7685	0.8089	0.0389	0.0398	0.0388	0.0366	0.037		71746.5	94836	78666	70972	102544	74302	1.3	1.1117	0.809	0.0387	0.0392	0.0384	0.0364	0.0384		76576.5	78886.5	64060.5	75314	80741	65456	0.2979
	0.0856	0.4126		0.3587	0.5267		0.2196	0.3652		0.1969	0.5011		73017	100264	73311	74016	99978	76918	0.1649	-0.3	0.8081	0.0391	0.0399	0.0389	0.0368	0.0372		73164	96978	77374.5	70146	100558	73248	-0.1577	1.3	0.8083	0.0387	0.0394	0.0384	0.0367	0.0385		73531.5	79254	61687.5	73055	75257	61650	0.9917
	-0.0037	0.3768		0.4559	0.5609		0.2121	0.3936		0.0756	0.4773		75264	101808	79306.5	77538	100975	80452	0.5571	-0.3	0.8107	0.039	0.0392	0.038	0.0362	0.037		75001.5	94416	77353.5	78560	99593	79158	0.8288	0.5926	0.8059	0.0391	0.0398	0.0393	0.0372	0.0387		76020	79390.5	60994.5	75027	77671	59639	0.6668
	0.1489	0.5621		0.385	0.5566		0.1578	0.3901		0.2065	0.5693		73846.5	105808	77868	72798	104431	80217	1.3	0.5678	0.8105	0.039	0.0393	0.038	0.0363	0.037		69520.5	100737	81301.5	75691	102655	79415	1.3	0.2371	0.8064	0.0391	0.0397	0.0392	0.0369	0.0386		74245.5	75715.5	64753.5	77106	78496	60599	1.3
	0.1556	0.4989		0.3794	0.5517		0.3102	0.3746		0.2753	0.608		71862	97776	78309	74682	101465	80858	0.7186	0.5668	0.8097	0.0389	0.0396	0.0384	0.0364	0.037		71998.5	99498	76135.5	74301	100247	83547	0.2916	0.2455	0.8061	0.0391	0.0399	0.0393	0.0371	0.0385		75432	76996.5	63619.5	76271	76396	62274	-0.2154
	0.2444	0.4556		0.3247	0.457		0.3031	0.4405		0.2749	0.5828		71190	106102	77479.5	74510	102662	82879	-0.0228	1.3	0.8095	0.0386	0.0396	0.0386	0.0367	0.0369		71578.5	98574	76755	68844	99208	81639	-0.3	-0.3	0.8072	0.0389	0.0396	0.0389	0.0368	0.0386		72397.5	74392.5	62475	72452	78116	64341	0.6694
	0.2912	0.5165		0.511	0.5473		0.2264	0.4466		0.2883	0.5464		75379.5	100296	79989	78411	98971	81532	0.5252	-0.3	0.8107	0.0388	0.039	0.0381	0.0362	0.0372		75894	95256	80178	71802	96260	80899	1.3	-0.3	0.8085	0.0387	0.0393	0.0386	0.0364	0.0385		72639	79537.5	61561.5	75055	78326	62642	0.5271
	0.3084	0.49		0.4216	0.5306		0.3683	0.404		0.3008	0.5561		75600	103299	81837	76699	102283	82064	0.2677	-0.3	0.8124	0.0384	0.0387	0.0377	0.0358	0.037		72786	95634	77973	75891	94435	76634	1.3	-0.3	0.8084	0.0386	0.0393	0.0385	0.0366	0.0386		75915	77658	62590.5	76690	77192	61304	-0.3
	0.2765	0.5244		0.3075	0.5134		0.2389	0.3857		0.187	0.4722		73122	100538	80157	73982	100792	78515	-0.3	0.2284	0.8123	0.0383	0.0388	0.0377	0.0358	0.037		74025	98406	79485	75394	95130	78823	0.7423	1.3	0.8063	0.039	0.0398	0.039	0.0369	0.039		77122.5	77196	64638	76378	76500	65238	1.3
	0.4557	0.4966		0.3145	0.5613		0.1517	0.426		0.3145	0.5332		73552.5	100296	79905	75235	103236	76320	1.3	0.636	0.811	0.0383	0.0391	0.0381	0.0362	0.0373		72397.5	99802.5	78834	76515	96999	80121	0.5052	-0.3	0.8067	0.0389	0.0397	0.0391	0.0368	0.0388		72271.5	76503	58726.5	74990	78766	59444	0.8741
	0.3225	0.5055		0.4315	0.5198		0.489	0.6132		0.7304	0.5636		72135	101146	74718	73705	95291	74009	0.858	1.3	0.8118	0.0385	0.0389	0.0377	0.0359	0.0372		74382	97765.5	75390	76596	97821	75526	0.9435	0.0245	0.8065	0.039	0.0397	0.0389	0.037	0.0389		75484.5	76020	62223	75147	72845	65620	1.3
	0.3304	0.4728		0.3294	0.494		0.4334	0.5417		0.9027	0.4473		72744	102386	81396	75774	103614	77545	1.3	0.2885	0.8117	0.0385	0.0392	0.0377	0.0359	0.0371		77007	94563	81343.5	71221	98776	80240	0.5877	-0.3	0.8063	0.0391	0.0397	0.0389	0.0369	0.0391		72576	75705	60931.5	77523	75318	61887	0.8268
	0.3463	0.4829		0.3582	0.4839		0.4193	0.5185		0.7082	0.508		73069.5	100716	75211.5	76437	99938	78942	0.4097	-0.3	0.8103	0.0387	0.0396	0.0381	0.0362	0.0371		74098.5	95046	78141	75305	99138	78631	0.9153	0.7723	0.8066	0.0387	0.0397	0.039	0.0369	0.039		73374	77721	60343.5	72248	76441	61517	1.3
	0.397	0.5228		0.4656	0.4765		0.507	0.6822		0.703	0.5522		74077.5	104076	77658	75106	106601	78617	0.7875	0.7106	0.8094	0.0387	0.0397	0.0383	0.0364	0.0374		73353	104150	78508.5	75159	96947	78972	1.094	1.3	0.8058	0.0389	0.0398	0.0391	0.0372	0.0392		76419	73384.5	63409.5	77135	76207	63859	0.8873
	0.4121	0.4855		0.3453	0.4492		0.2764	0.5474		0.7762	0.5718		74056.5	97398	78487.5	79099	99923	75905	1.3	0.3337	0.8104	0.0387	0.0394	0.038	0.0363	0.0372		75285	99981	71746.5	73079	94138	75419	1.3	0.7259	0.8051	0.0392	0.04	0.0391	0.0371	0.0395		76870.5	75337.5	63126	73157	76683	61371	0.5743
	0.2254	0.4795		0.3275	0.5384		0.4467	0.5547		0.7755	0.463		72996	92862	79537.5	72175	103745	75983	1.3	1.0816	0.8102	0.0389	0.0394	0.038	0.0363	0.0372		75883.5	99067.5	78172.5	73785	94717	80437	1.3	0.6746	0.805	0.0392	0.04	0.0392	0.0371	0.0395		73668	74581.5	60060	76518	80223	60685	0.9314
	0.4611	0.5142		0.3184	0.5566		0.4498	0.4829		0.6634	0.5741		74466	91959	77196	71379	98146	80520	0.4826	1.3	0.8104	0.0387	0.0396	0.038	0.0362	0.0371		72429	97041	77490	71509	100412	79542	0.5443	1.3	0.8058	0.0389	0.0397	0.0391	0.0369	0.0395		75568.5	74529	60805.5	74804	79277	64672	0.5075
	0.2088	0.5048		0.4115	0.5341		0.3009	0.6252		0.7278	0.5164		71809.5	99687	77143.5	73291	98036	78317	-0.1688	1.3	0.8107	0.0389	0.0394	0.0378	0.0364	0.0369		75946.5	96568.5	75043.5	75915	98128	74109	1.3	1.0206	0.8059	0.0387	0.0398	0.0391	0.037	0.0395		74718	76891.5	61152	75945	77848	62184	0.6791
	0.3152	0.5208		0.4524	0.5234		0.4245	0.5059		0.8038	0.478		74140.5	96169.5	76734	72527	104293	81752	0.5647	1.2478	0.8097	0.0391	0.0399	0.0382	0.0364	0.0367		71578.5	96432	80776.5	74627	90165	78285	0.5637	1.3	0.8042	0.0392	0.0402	0.0393	0.0372	0.0399		79138.5	74749.5	61204.5	73802	78259	64196	-0.3
	0.3399	0.5436		0.3827	0.5281		0.2369	0.5144		0.7497	0.5109		72418.5	96043.5	78970.5	77699	97004	82048	0.6697	0.1539	0.8094	0.0391	0.0398	0.0383	0.0365	0.0369		70749	98196	77847	73641	101786	76477	1.268	0.5538	0.8066	0.0387	0.0396	0.039	0.0367	0.0394		73279.5	74508	63787.5	72241	74070	63731	0.9631
	0.3361	0.4987		0.4389	0.4473		0.3693	0.5229		0.742	0.4889		71232	102050	76408.5	75369	104113	76261	1.0244	0.3328	0.81	0.039	0.0395	0.0379	0.0365	0.0372		75453	105987	84441	73168	100674	77052	0.507	0.6993	0.8021	0.0396	0.0405	0.0398	0.0376	0.0403		75201	78960	63661.5	80696	76189	66064	0.5314
	0.2848	0.4149		0.3995	0.498		0.4535	0.5689		0.6649	0.5132		76366.5	100664	80230.5	72827	107004	78436	1.3	1.3	0.812	0.0385	0.0391	0.0375	0.036	0.037		72418.5	99246	79758	72138	97080	78428	0.6478	0.8853	0.8026	0.0397	0.0404	0.0397	0.0376	0.0401		74067	78277.5	61372.5	75105	78452	63820	0.3313
	0.2369	0.4948		0.373	0.489		0.4413	0.6303		0.7866	0.4558		72586.5	100432	78645	78760	97506	85056	0.3362	-0.3	0.8121	0.0384	0.0391	0.0377	0.0359	0.0369		72964.5	96852	77983.5	73634	97545	76670	1.3	0.5086	0.8039	0.0396	0.0401	0.0395	0.0373	0.0397		75642	78036	59503.5	77672	75919	62489	-0.03
	0.3132	0.5371		0.4199	0.5615		0.155	0.4586		0.765	0.562		76965	99330	79453.5	75286	102195	77486	-0.3	1.3	0.8117	0.0383	0.0389	0.0379	0.036	0.0372		72828	96106.5	76062	74104	103898	79941	0.7004	0.8593	0.8044	0.0393	0.0401	0.0395	0.0374	0.0393		78361.5	74119.5	60784.5	78243	81765	63082	0.7661
	0.3512	0.5384		0.3098	0.5007		0.5451	0.5492		0.8129	0.5389		74445	101650	81270	75676	100235	78938	0.0733	1.3	0.8122	0.0383	0.0388	0.0377	0.0359	0.0372		71652	97545	77028	71624	93350	82041	-0.3	0.9934	0.8052	0.0393	0.0399	0.0391	0.0373	0.0392		72135	73741.5	59692.5	76008	76044	62897	0.6584
	0.0666	0.681		0.7179	0.4409		0.3139	0.4845		0.7545	0.4899		74623.5	102322	78036	69275	100946	76295	0.7944	0.2047	0.8128	0.0385	0.0388	0.0374	0.0357	0.0368		73300.5	95865	73489.5	77180	96985	76468	0.6267	0.224	0.805	0.0394	0.0398	0.0393	0.0372	0.0393		70717.5	72628.5	60774	77705	80050	60320	1.0325
	-0.0138	0.568		0.6434	0.4746		0.3428	0.5403		0.6475	0.4702		73143	99393	77626.5	75411	105198	75841	1.284	0.7191	0.8126	0.0385	0.0388	0.0376	0.0356	0.0369		69930	100580	78403.5	75041	101287	74561	1.3	0.1216	0.8057	0.0393	0.0397	0.039	0.0369	0.0392		78015	74308.5	61488	77235	77048	62842	0.5914
	0.2149	0.5097		0.6515	0.3152		0.3491	0.442		0.7806	0.5596		71599.5	98091	75232.5	74168	102577	73224	1.3	0.6359	0.8126	0.0384	0.0388	0.0377	0.0355	0.037		72555	99057	72901.5	70078	95857	75373	1.3	0.5637	0.8037	0.0399	0.0401	0.0393	0.0373	0.0397		77563.5	76429.5	63661.5	75731	77613	60819	0.1859
	0.0994	0.5102		0.6318	0.5228		0.4511	0.4578		0.7624	0.5554		72051	104192	79411.5	75554	103212	79904	0.8367	-0.3	0.8102	0.0388	0.0392	0.0382	0.0362	0.0373		74739	97062	76692	73302	94240	78271	1.3	0.6626	0.8066	0.0393	0.0396	0.0388	0.0368	0.039		76576.5	75106.5	61918.5	71489	78896	61520	0.7651
	0.2388	0.5511		0.5794	0.5688		0.2195	0.5002		0.7763	0.5035		75946.5	103404	75064.5	75086	108512	81098	0.4131	1.2026	0.8108	0.0389	0.0393	0.0382	0.0361	0.0367		72460.5	101346	76282.5	70847	100737	79670	-0.3	0.274	0.8061	0.0392	0.0397	0.039	0.0368	0.0392		73983	76471.5	60627	78345	77759	63084	0.6969
	0.1429	0.4309		0.6559	0.6166		0.3589	0.4909		0.7775	0.4733		75400.5	105430	74424	74236	107633	81105	0.1345	1.3	0.8111	0.0386	0.0391	0.0382	0.036	0.037		74487	102354	77962.5	74467	96256	76394	0.7959	0.9967	0.8063	0.0391	0.0397	0.0389	0.0367	0.0393		73248	76030.5	61351.5	73242	80800	63391	0.7002
	0.4342	0.6238		0.7338	0.3983		0.3862	0.5233		0.6851	0.5155		73069.5	98458.5	74392.5	76061	103221	78255	0.6675	0.6142	0.8111	0.0382	0.0389	0.0386	0.0361	0.0371		71169	104296	78634.5	72507	95939	73208	0.564	1.1906	0.8032	0.0398	0.0402	0.0395	0.0374	0.0399		73101	77479.5	63199.5	78026	76173	62750	1.1418
	0.3488	0.5239		0.6659	0.4359		0.3226	0.5349		0.7689	0.5587		72198	96684	83233.5	76703	101579	75439	1.3	0.5207	0.813	0.0382	0.0381	0.0379	0.0356	0.0372		75841.5	98311.5	79128	75217	97368	72781	0.1981	0.6017	0.8058	0.0395	0.0398	0.0387	0.0367	0.0396		74392.5	75925.5	60123	76224	75177	59563	1.3
	0.3633	0.471		0.8027	0.4303		0.3913	0.5362		0.7913	0.6059		73972.5	102386	76471.5	77144	103077	75133	1.3	0.179	0.8135	0.0382	0.0381	0.0377	0.0356	0.037		71274	97471.5	75663	76514	97311	78983	0.6047	-0.0316	0.8068	0.0392	0.0397	0.0388	0.0366	0.039		72901.5	75705	60994.5	73665	76965	60818	1.0956
	0.2004	0.4391		0.7125	0.5631		0.4665	0.519		0.817	0.4966		76765.5	103656	81952.5	75571	105978	77933	-0.3	1.3	0.8127	0.0386	0.0383	0.0375	0.0356	0.0373		74550	96516	80818.5	76985	101700	76690	1.3	0.6804	0.8054	0.0395	0.0399	0.0391	0.0369	0.0392		73846.5	76765.5	61309.5	74705	76076	63571	0.0695
	0.4527	0.4207		0.7478	0.4537		0.4067	0.5542		0.824	0.5019		75505.5	97114.5	75211.5	75651	104989	78458	0.7118	0.9819	0.812	0.0384	0.0385	0.0381	0.0357	0.0373		73237.5	97828.5	75831	77349	95199	76174	0.8121	-0.3	0.806	0.0395	0.0398	0.039	0.037	0.0386		73720.5	75432	62422.5	72209	77258	62374	1.1823
	0.3003	0.5077		0.6154	0.5333		0.5148	0.5728		0.9165	0.5556		74277	98196	79653	77685	100345	81256	0.7761	0.3867	0.811	0.0385	0.0388	0.0383	0.0359	0.0375		75337.5	100905	75138	70188	100138	79694	1.3	0.1296	0.8072	0.0393	0.0397	0.0387	0.0369	0.0382		73437	72964.5	59661	72479	78560	62852	0.5924
	0.3178	0.5467		0.6636	0.5001		0.4996	0.6286		0.7335	0.5429		73636.5	97555.5	77374.5	76104	104447	77880	0.9488	0.7364	0.8107	0.0383	0.0386	0.0385	0.036	0.0378		73143	97818	79747.5	76908	103215	78268	1.1926	0.5891	0.808	0.0392	0.0395	0.0386	0.0366	0.0383		72040.5	77049	61908	76056	78455	62098	0.9661
	0.273	0.4084		0.6979	0.5128		0.4023	0.7476		0.8288	0.4819		76072.5	108570	80986.5	68976	97285	79849	0.9417	0.6139	0.8125	0.0384	0.0383	0.0377	0.0356	0.0376		72408	95287.5	78739.5	72880	96261	78165	1.3	0.6735	0.8094	0.0388	0.0391	0.0384	0.0365	0.0379		76356	77784	61351.5	79163	77335	60781	1.3
	0.2714	0.485		0.7219	0.5716		0.4137	0.5437		0.6959	0.4836		71568	100328	75012	73488	100113	70127	-0.3	-0.1258	0.8125	0.0382	0.0383	0.0376	0.0354	0.0379		72544.5	101734	80041.5	69999	103003	79936	0.9237	-0.3	0.8079	0.0391	0.0393	0.0385	0.0367	0.0385		75894	75232.5	62979	73447	81619	61449	1.3
	0.2711	0.5406		0.8015	0.461		0.4022	0.4839		0.8345	0.5505		74077.5	104034	78844.5	78434	99586	75590	0.0273	1.3	0.8119	0.0382	0.0384	0.0379	0.0358	0.0378		70423.5	99676.5	75337.5	70600	94418	76015	1.1538	1.0347	0.8072	0.0396	0.0394	0.0386	0.0367	0.0385		75631.5	74382	62338.5	75911	78483	62511	0.9621
	0.3076	0.5261		0.6425	0.6434		0.3056	0.5042		0.828	0.5026		71767.5	99015	78456	77333	95914	74237	-0.3	-0.3	0.8108	0.0385	0.0388	0.0381	0.0359	0.0378		74854.5	96715.5	78330	75720	99017	79735	0.6927	0.7267	0.8088	0.039	0.0392	0.0385	0.0363	0.0382		69772.5	77500.5	62065.5	73770	80357	62141	0.9891
	0.3617	0.4825		0.7403	0.5033		0.3725	0.4882		0.7088	0.5432		73468.5	99540	75778.5	74965	100533	79776	0.3838	0.3989	0.8109	0.0385	0.0388	0.0382	0.036	0.0377		74466	91791	81658.5	75446	98432	75311	1.3	0.8714	0.809	0.039	0.039	0.0384	0.0363	0.0383		75852	76209	60900	74682	78692	63600	0.3272
	0.3494	0.5079		0.7037	0.598		0.4267	0.4749		0.6512	0.4755		74676	101776	75421.5	75239	100055	78727	-0.3	1.3	0.811	0.0385	0.0387	0.0381	0.0357	0.0379		71683.5	99498	77311.5	73047	100514	77066	1.115	0.427	0.8097	0.039	0.0388	0.0381	0.0361	0.0383		73174.5	79075.5	60858	71922	81817	59062	-0.3
	0.3755	0.5424		0.6903	0.4615		0.4188	0.5526		0.7065	0.5584		69919.5	97524	82845	78078	97762	75293	1.3	0.0283	0.8104	0.0386	0.0387	0.0382	0.0359	0.0381		75453	90741	76954.5	75066	95896	72874	1.3	1.0812	0.8105	0.0388	0.0388	0.0379	0.036	0.0381		79338	76986	62202	77941	77268	61594	0.6471
	0.2324	0.578		0.7106	0.543		0.6002	0.5689		0.7919	0.5112		75127.5	100832	73479	74605	102926	73419	1.0397	1.3	0.811	0.0385	0.0386	0.0381	0.0359	0.0378		73552.5	98941.5	79075.5	71880	95640	77367	0.7443	0.6638	0.8091	0.0392	0.039	0.0381	0.0362	0.0384		74329.5	73647	63304.5	75922	73772	62442	1.3
	0.2897	0.5382		0.6306	0.486		0.3195	0.4571		0.8643	0.5484		73689	103246	82089	76372	100151	79419	0.1338	1.3	0.8116	0.0385	0.0386	0.0378	0.0358	0.0378		71841	96358.5	75862.5	74258	98936	71751	1.3	0.5161	0.809	0.039	0.0392	0.0382	0.0363	0.0382		79075.5	74487	60175.5	78341	80207	61354	0.8088
	0.2482	0.5322		0.6106	0.4249		0.5358	0.5728		0.7305	0.4775		74466	98616	75400.5	73996	97483	77151	-0.3	0.7068	0.8101	0.0388	0.0389	0.0382	0.0363	0.0379		70843.5	93565.5	78204	74995	97116	75490	1.3	0.461	0.8074	0.0395	0.0395	0.0385	0.0367	0.0384		74707.5	78141	60144	75504	79016	61455	0.5604
	0.1188	0.4446		0.5486	0.4309		0.5635	0.5101		0.6922	0.531		76618.5	106586	78571.5	73830	99665	83729	1.3	0.7128	0.8114	0.0386	0.0386	0.0379	0.0359	0.0376		70224	92452.5	76167	75105	99654	74848	1.1225	0.596	0.8075	0.0393	0.0397	0.0385	0.0367	0.0382		72859.5	74749.5	60154.5	76660	77477	62780	0.7132
	0.4401	0.5874		0.5996	0.4201		0.3832	0.5008		0.7742	0.4044		75715.5	99078	76492.5	75331	104238	79198	0.6384	1.0805	0.8103	0.0387	0.0387	0.0383	0.036	0.0379		71557.5	99666	75862.5	75514	99360	77462	0.6953	-0.0838	0.81	0.0392	0.039	0.0376	0.0362	0.0379		77857.5	77049	61635	74851	84537	61713	0.9829
	0.3165	0.554		0.6514	0.4456		0.1424	0.4659		0.2354	0.5507		75096	99718.5	79527	72741	102952	75119	-0.2489	1.3	0.8092	0.039	0.0388	0.0384	0.0362	0.0384		73038	101356	77133	76720	99944	78333	0.6541	-0.3	0.8094	0.0393	0.0392	0.0379	0.0363	0.038		77070	77259	60648	75583	79401	61072	0.607
	0.3813	0.5995		0.7655	0.511		0.1719	0.5009		0.1866	0.5719		72691.5	104002	78970.5	75980	98198	81512	-0.3	1.3	0.8106	0.0387	0.0386	0.038	0.036	0.038		71074.5	99214.5	73615.5	73494	97308	85627	0.041	-0.3	0.8072	0.0394	0.04	0.0387	0.0369	0.0378		77112	78015	63651	81019	74016	62884	0.1071
	0.26	0.6316		0.6536	0.5121		0.0953	0.5548		0.2288	0.5648		72324	99288	77259	74792	101925	77600	0.9374	0.5166	0.8104	0.0388	0.0387	0.0379	0.0361	0.0381		72786	98826	73174.5	72832	103987	78369	0.5006	0.9912	0.8092	0.039	0.0394	0.0381	0.0365	0.0378		76713	79936.5	60606	76719	77706	60553	0.9767
	0.175	0.396		0.6185	0.4778		0.1965	0.4617		0.3149	0.5346		74382	97828.5	80472	78713	104074	80447	1.0024	0.5905	0.8104	0.0387	0.0386	0.0382	0.0361	0.0381		73731	100096	79033.5	73587	99435	77624	0.3637	0.8212	0.8118	0.0387	0.0385	0.0374	0.0359	0.0377		76419	77941.5	61719	78424	79236	65666	0.4553
	0.394	0.5475		0.711	0.5719		0.0782	0.4685		0.2706	0.6167		73962	103246	79485	75902	94913	76898	0.7119	1.3	0.8101	0.0388	0.0386	0.0381	0.0363	0.038		71599.5	94300.5	75852	72247	106509	78471	0.8308	0.9496	0.8096	0.0388	0.0391	0.038	0.0364	0.0381		72261	76135.5	61603.5	77783	76781	59110	1.3
	0.202	0.4086		0.6256	0.5164		0.0652	0.5228		0.2153	0.5913		77185.5	103120	78970.5	73547	98806	79556	1.0795	0.5425	0.8105	0.0388	0.0386	0.0379	0.0361	0.038		71799	98322	76555.5	73824	101988	73500	1.3	0.6442	0.8107	0.0386	0.0389	0.0377	0.0362	0.0379		72135	77185.5	64396.5	77643	75953	61910	1.3
	0.4996	0.5518		0.6775	0.4841		0.1129	0.5362		0.3353	0.5871		74130	102942	76702.5	76858	101871	81276	0.2659	-0.3	0.8122	0.0385	0.0385	0.0377	0.0358	0.0373		72775.5	102795	75022.5	69118	100484	75223	1.0348	0.3872	0.8095	0.0393	0.039	0.0377	0.0364	0.0381		72366	74781	63336	75744	71946	63619	0.6574
	0.4034	0.5071		0.6003	0.4695		0.1318	0.5667		0.2217	0.5779		75663	101734	76807.5	75017	99577	75787	0.7331	0.7696	0.8099	0.039	0.0389	0.0381	0.0362	0.038		74434.5	99445.5	73941	73247	100789	79545	0.0271	1.3	0.8089	0.0393	0.0392	0.0379	0.0367	0.0381		72901.5	75505.5	59041.5	70163	76892	62994	-0.3
	0.4507	0.5733		0.5796	0.4604		0.1436	0.5252		0.2411	0.6409		77175	97408.5	77763	78079	103541	82872	0.5794	0.8715	0.8109	0.0386	0.0387	0.0382	0.0362	0.0374		71946	96621	75169.5	74031	100201	79543	0.5643	0.632	0.8061	0.0397	0.0399	0.0386	0.0372	0.0385		71631	74119.5	61246.5	74038	78701	61808	0.9256
	0.4271	0.5473		0.723	0.5135		0.1488	0.579		0.2579	0.5831		75411	101178	77175	77679	101898	76279	1.3	0.241	0.8107	0.0389	0.0386	0.038	0.036	0.0378		69846	95928	74371.5	74390	103199	83098	0.5752	0.6154	0.8056	0.0393	0.0401	0.039	0.0376	0.0385		71715	76839	62643	81660	79115	60763	1.1818
	0.4485	0.6829		0.607	0.5046		0.107	0.504		0.3563	0.5372		77794.5	96390	74193	74409	95314	76108	1.3	0.2412	0.8109	0.0389	0.0386	0.0378	0.0361	0.0377		75001.5	100160	76377	73694	97135	81414	-0.3	0.6982	0.8091	0.0389	0.0391	0.0381	0.0366	0.0382		73311	77595	61015.5	72894	79206	59908	1.3
	0.1946	0.3996		0.2148	0.5137		0.0303	0.4653		0.2928	0.6182		75243	101745	77763	75553	98819	81703	-0.3	1.1185	0.8108	0.0388	0.0388	0.038	0.0362	0.0375		71547	94836	75967.5	75096	100935	76440	0.9533	0.6322	0.8106	0.0386	0.0387	0.0377	0.0363	0.038		72376.5	75022.5	59440.5	76453	78434	63011	0.6771
	0.3066	0.5521		0.2651	0.6174		0.0666	0.5208		0.1834	0.6688		75201	98091	77521.5	72275	102501	79631	0.413	1.3	0.8097	0.039	0.039	0.0382	0.0364	0.0378		74119.5	99813	75075	72458	105876	76534	0.751	1.3	0.8111	0.0384	0.0388	0.0377	0.0362	0.0379		74287.5	80650.5	56983.5	77878	78200	62776	0.1644
	0.4276	0.5992		0.2544	0.5559		0.1056	0.4848		0.2417	0.5353		71179.5	101566	74109	76723	96891	77139	0.2227	-0.3	0.81	0.0389	0.0388	0.0382	0.0365	0.0376		74749.5	96211.5	78445.5	68332	95625	79138	1.1097	0.0837	0.8106	0.0385	0.0388	0.0378	0.0363	0.038		70476	78571.5	59472	72688	75764	61734	-0.3
	0.3641	0.6228		0.1386	0.4942		0.1525	0.502		0.2928	0.515		70024.5	100852	78078	71765	103878	78783	0.8711	0.6348	0.8101	0.039	0.0386	0.0381	0.0363	0.0378		69825	99414	75579	72952	95583	78706	-0.2905	1.3	0.8097	0.0385	0.0391	0.0382	0.0365	0.038		74949	79317	62821.5	79138	77428	61125	1.3
	0.3827	0.5562		0.3373	0.6717		0.0671	0.5007		0.3072	0.5709		70507.5	97104	75558	71472	101289	75517	1.008	0.8127	0.8103	0.039	0.0386	0.038	0.0362	0.0379		73542	100286	76230	71655	104654	77762	0.6183	1.3	0.8082	0.0388	0.0393	0.0386	0.0367	0.0384		78435	77038.5	58348.5	75424	74680	63674	1.3
	-0.1041	0.2971		0.163	0.7002		-0.037	0.4856		0.2754	0.5944		74298	100412	77668.5	73996	100610	76467	0.0793	-0.3	0.8102	0.0389	0.0387	0.0381	0.0363	0.0378		73479	99183	76041	77475	97616	77222	0.6729	-0.3	0.8091	0.0386	0.0391	0.0384	0.0365	0.0383		72103.5	75348	61729.5	76129	77090	60815	1.1884
	0.1011	0.4284		-0.0264	0.8195		0.1877	0.4796		0.1344	0.5663		76419	99078	77353.5	74680	102275	79881	0.3658	1.3	0.8097	0.0388	0.0387	0.0384	0.0365	0.0379		77857.5	100978	78729	76897	104914	75912	1.3	1.3	0.8087	0.0389	0.0391	0.0386	0.0365	0.0382		74182.5	77038.5	62044.5	74226	80025	61994	1.0169
	0.3372	0.5255		0.1558	0.7045		0.0643	0.475		0.2125	0.4909		78414	101409	80230.5	76726	99165	76929	0.5436	0.5707	0.8117	0.0388	0.0384	0.0377	0.0358	0.0376		73227	99414	74529	74574	105967	76126	0.8318	0.8295	0.8082	0.0387	0.0392	0.0387	0.0367	0.0384		75379.5	74644.5	61425	79961	77759	63153	0.8166
	0.4558	0.5248		0.0499	0.5027		0.1534	0.5614		0.2331	0.5388		71725.5	99319.5	76450.5	75254	100325	75996	1.1114	0.2218	0.8108	0.0386	0.0386	0.0381	0.0361	0.0377		73458	100664	80724	70800	100800	79009	0.5952	-0.0541	0.8081	0.0391	0.0393	0.0386	0.0366	0.0383		75589.5	78183	62685	71273	77181	62007	0.8869
	0.2018	0.4765		0.1989	0.5595		0.0966	0.4894		0.222	0.5361		74203.5	100842	78582	72256	99378	77515	0.7618	0.4291	0.8117	0.0384	0.0385	0.0379	0.036	0.0375		71211	94059	76975.5	77628	100925	77660	0.951	0.5169	0.8065	0.039	0.0397	0.0392	0.0371	0.0385		77196	75579	60133.5	73757	78401	63195	-0.2524
	0.4071	0.5573		0.098	0.6705		0.0988	0.4413		0.0956	0.4332		74350.5	104338	81301.5	77335	95800	78629	0.6751	1.3	0.812	0.0387	0.0384	0.0374	0.0358	0.0377		74644.5	99718.5	77994	75563	101080	81005	0.4309	0.5971	0.808	0.0387	0.0395	0.0388	0.0369	0.038		77395.5	78498	60795	77432	78076	62621	-0.2676
	0.386	0.474		0.2513	0.6768		0.1098	0.5196		0.0964	0.5828		73395	97702.5	79432.5	73518	102549	75490	1.3	0.9752	0.812	0.0388	0.0384	0.0374	0.0358	0.0376		73951.5	96463.5	76461	75262	96152	77924	0.4058	-0.3	0.8094	0.0385	0.0391	0.0384	0.0364	0.0382		78813	81700.5	62653.5	75474	76885	63022	1.0473
	0.4197	0.6017		0.1882	0.7604		0.061	0.4885		0.1183	0.6146		70801.5	99970.5	76660.5	74513	109284	76700	0.997	0.715	0.8108	0.0388	0.0389	0.0377	0.0361	0.0376		68628	99393	76503	73422	100939	75823	1.1201	0.2438	0.8094	0.0383	0.039	0.0387	0.0365	0.0381		75295.5	77931	61834.5	75771	77312	59354	0.0547
	0.2813	0.5788		0.1409	0.5838		0.0442	0.4767		0.2019	0.527		72303	104338	80493	74990	102500	80227	1.3	-0.3	0.8113	0.0387	0.0388	0.0376	0.0362	0.0374		75999	103708	78802.5	73944	97973	75831	0.7239	0.7362	0.8091	0.0385	0.0391	0.0386	0.0363	0.0385		73489.5	78309	60627	78934	79293	61867	0.8383
	0.3906	0.5918		0.0013	0.6147		0.0719	0.4166		0.2695	0.5485		71610	100842	76849.5	73317	100669	84404	0.1688	-0.1128	0.8107	0.0388	0.0391	0.0377	0.0364	0.0373		74098.5	98826	77490	71331	96314	74741	0.6576	0.4758	0.8072	0.0388	0.0395	0.0389	0.0367	0.0388		74203.5	74245.5	62895	77301	76223	61705	1.3
	0.427	0.5539		0.1288	0.7181		0.0935	0.4641		0.2539	0.57		73069.5	97366.5	78309	73314	103025	80100	0.7672	0.9586	0.8116	0.0385	0.039	0.0378	0.036	0.0371		73237.5	98899.5	75138	69962	100054	72354	0.4324	-0.3	0.8088	0.0386	0.0392	0.0386	0.0363	0.0384		76860	79737	63042	78025	79731	61247	-0.3
	0.4055	0.6383		0.066	0.5713		0.1174	0.5086		0.1818	0.7091		73101	98826	75201	72538	99832	77579	0.157	1.3	0.8121	0.0383	0.0387	0.0377	0.0359	0.0373		72355.5	96453	75631.5	75727	98840	79359	0.6071	0.4145	0.8078	0.0386	0.0395	0.039	0.0367	0.0383		76020	73857	60490.5	73668	75455	61117	1.3
	0.2759	0.5341		0.1579	0.7284		0.1596	0.6078		0.2592	0.4772		74907	99550.5	80535	75255	100186	77615	-0.3	0.6462	0.8138	0.0383	0.0381	0.037	0.0356	0.0372		75253.5	98710.5	79506	71018	97391	80804	1.3	0.2375	0.808	0.0386	0.0395	0.0389	0.0366	0.0385		74329.5	76776	58096.5	74661	75510	62171	-0.2976
	0.2905	0.5388		0.2194	0.5395		0.0801	0.652		0.2234	0.5215		73353	98227.5	77773.5	70240	100776	76804	0.368	-0.3	0.8138	0.0385	0.0384	0.0369	0.0354	0.0372		72628.5	100023	78781.5	75567	95835	76186	0.325	1.3	0.8086	0.0385	0.0393	0.0388	0.0364	0.0385		76314	77301	63168	72346	75081	62302	0.8772
	0.4459	0.5361		0.1647	0.6431		0.0801	0.5645		0.2843	0.6069		68355	97020	78519	75385	104598	84210	0.7196	0.5188	0.8115	0.0387	0.039	0.0376	0.0358	0.0374		72901.5	97671	72145.5	74310	99381	76135	0.4387	0.5483	0.8086	0.0385	0.0393	0.0387	0.0366	0.0382		74214	74644.5	63136.5	75803	77513	63272	0.9705
	0.31	0.5512		0.2117	0.5139		0.1478	0.4829		0.1669	0.7498		75474	100726	77910	78847	102811	77632	1.0537	0.382	0.8111	0.0386	0.039	0.0377	0.036	0.0376		78078	98458.5	73069.5	74493	100966	78998	-0.2221	-0.3	0.8088	0.0384	0.0393	0.0386	0.0365	0.0384		71463	76198.5	63031.5	75306	75161	59634	-0.3
	-0.0768	0.5432		0.0436	0.6		0.0097	0.4562		0.0407	0.6923		68796	100548	78330	75040	102362	78181	1.0188	0.2251	0.8115	0.0384	0.0389	0.0377	0.036	0.0374		74182.5	104464	74203.5	71605	100085	76558	1.3	0.6295	0.8089	0.0385	0.0392	0.0386	0.0365	0.0383		72093	76555.5	57403.5	72660	81951	62473	0.5405
	-0.3	0.469		0.1142	0.4989		0.1762	0.4938		0.1052	0.6987		73573.5	103698	78540	77050	100091	80526	-0.0703	1.3	0.8128	0.0383	0.0387	0.0373	0.0357	0.0373		71778	103110	75757.5	75145	106660	78627	0.7068	0.5132	0.8078	0.0386	0.0394	0.039	0.0367	0.0386		75106.5	76020	63252	78759	78638	61654	1.3
	0.3513	0.5774		0.2531	0.6328		0.0566	0.4098		0.1172	0.6636		76534.5	97492.5	76345.5	79631	100120	73219	1.3	0.459	0.8127	0.0382	0.0387	0.0374	0.0356	0.0374		77185.5	99666	75316.5	79157	97520	77744	-0.0775	1.3	0.8088	0.0385	0.0392	0.0387	0.0366	0.0382		75190.5	79369.5	60564	74123	75940	60484	0.9825
	0.2946	0.3563		0.4026	0.5761		0.1649	0.5413		0.3043	0.6325		73017	103383	78729	76452	102856	75476	-0.3	-0.1812	0.8125	0.0381	0.0388	0.0374	0.0357	0.0374		71452.5	100107	76534.5	69368	104108	74486	-0.3	1.3	0.8071	0.0391	0.0395	0.0389	0.0368	0.0387		74581.5	76807.5	60711	70903	75562	58755	0.7157
	0.2101	0.4944		0.2559	0.5799		0.0838	0.4833		0.1721	0.6147		75180	103940	77437.5	76366	102899	76703	-0.247	-0.3	0.8119	0.0384	0.0388	0.0375	0.0359	0.0374		73038	92074.5	77763	74093	99059	78391	0.9275	0.8688	0.807	0.0388	0.0397	0.0391	0.037	0.0384		76303.5	77353.5	59335.5	74819	76172	61223	1.3
	0.244	0.4885		0.078	0.5808		0.1128	0.5216		0.2131	0.5732		73993.5	96589.5	74655	71748	104713	77698	0.6589	1.3	0.812	0.0383	0.0391	0.0375	0.0358	0.0373		69604.5	98910	75421.5	74764	98506	80551	0.4811	-0.085	0.8059	0.0391	0.0397	0.0394	0.0373	0.0386		74823	74802	60690	74472	78723	61573	0.8017
	0.176	0.4875		0.2659	0.6309		0.1823	0.6129		0.2186	0.5828		76093.5	98175	78876	72866	104525	76790	1.3	1.3	0.812	0.0383	0.0389	0.0374	0.0359	0.0375		75232.5	94185	77427	77953	104508	75025	1.2257	0.7914	0.8057	0.0391	0.0396	0.0395	0.0373	0.0388		72786	80860.5	60049.5	72089	76192	59925	0.9773
	0.2254	0.4478		0.1821	0.6249		0.1675	0.5004		0.3561	0.54		70035	101692	79422	75005	102209	81479	0.7273	0.0941	0.8113	0.0383	0.0391	0.0378	0.0361	0.0375		75894	104559	77311.5	73747	97508	79730	1.3	0.7666	0.8071	0.039	0.0393	0.039	0.037	0.0386		73090.5	76975.5	59703	72788	76035	62633	-0.3
	0.2747	0.6167		0.2272	0.5261		0.7856	0.5531		0.4383	0.4603		72880.5	99760.5	77994	74837	102300	76829	1.3	0.5648	0.813	0.038	0.0386	0.0372	0.0357	0.0374		76009.5	99897	76072.5	69931	99963	73769	0.723	-0.011	0.8073	0.0389	0.0394	0.0388	0.0369	0.0386		73899	78561	60511.5	71719	75083	62060	1.3
	-0.0047	0.2961		0.1637	0.6443		0.8548	0.5233		0.3283	0.4129		70843.5	97492.5	77343	74288	96498	76153	1.3	-0.3	0.8131	0.0383	0.0387	0.037	0.0356	0.0375		75169.5	100706	74445	72930	100581	77048	-0.3	0.0527	0.8065	0.039	0.0396	0.0392	0.0372	0.0386		73174.5	77154	62244	71518	81733	63036	0.7868
	-0.0125	0.387		0.5441	0.5611		0.7115	0.5175		0.3047	0.4968		75453	95214	74214	72722	100901	75554	0.6881	1.3	0.8117	0.0385	0.039	0.0375	0.0358	0.0375		74340	97597.5	79338	72525	96148	77873	0.6902	0.444	0.8061	0.039	0.0397	0.0394	0.0371	0.0388		73059	74035.5	58275	71912	77570	63012	0.3351
	0.2937	0.5111		0.353	0.8296		0.8242	0.4871		0.2831	0.4842		74329.5	98637	76030.5	72330	104629	80191	0.4897	1.3	0.8116	0.0382	0.039	0.0378	0.0359	0.0375		78981	96988.5	75337.5	75993	95311	74064	0.7856	0.3596	0.8062	0.0391	0.0396	0.0392	0.0371	0.0388		74970	77248.5	66213	72766	75914	65447	0.822
	0.1613	0.4779		0.096	0.7238		0.7437	0.5367		0.4483	0.4201		73888.5	95560.5	78792	73884	94424	76821	0.3666	0.9961	0.8122	0.0382	0.0388	0.0375	0.0356	0.0377		76566	99382.5	72670.5	71220	97677	76033	1.3	0.2419	0.8052	0.0395	0.0397	0.0394	0.0374	0.0389		73353	75820.5	65257.5	72181	74326	60159	0.3434
	-0.1743	0.3383		0.1992	0.65		0.644	0.4548		0.2074	0.4645		72313.5	100422	74308.5	72522	98517	78543	-0.3	1.1229	0.8119	0.0381	0.039	0.0376	0.0357	0.0377		72534	102532	73836	75121	97498	82012	-0.3	1.3	0.8063	0.0393	0.0396	0.0393	0.037	0.0386		71295	76986	61792.5	73207	76634	61259	1.3
	0.1883	0.4212		0.2603	0.555		0.8041	0.509		0.2612	0.411		71421	102238	78907.5	75376	100712	81492	0.4844	-0.3	0.8119	0.0381	0.039	0.0376	0.0357	0.0377		70717.5	99057	74182.5	73045	98593	80967	0.2155	-0.249	0.8055	0.0393	0.0395	0.0396	0.0372	0.0388		76230	76083	61750.5	74037	81428	60395	1.3
	-0.0141	0.5591		0.2387	0.6914		0.7694	0.5794		0.3767	0.4509		75274.5	105042	76429.5	76579	101387	80675	-0.3	1.3	0.8104	0.0383	0.0392	0.038	0.0361	0.038		73909.5	100286	79096.5	74617	97060	76879	0.5317	1.281	0.8086	0.0388	0.039	0.0388	0.0364	0.0384		71106	80146.5	60543	74051	77173	62615	-0.0139
	0.0108	0.5765		0.308	0.7032		0.762	0.6201		0.4392	0.4147		72051	102837	77584.5	75059	100201	76276	-0.3	-0.3	0.8111	0.0383	0.039	0.0378	0.0358	0.0379		73720.5	100716	78781.5	72188	101157	75286	0.238	-0.3	0.808	0.0392	0.039	0.0389	0.0365	0.0384		80146.5	77983.5	63472.5	71896	77986	65424	1.3
	0.1344	0.4235		0.1529	0.6178		0.6896	0.5291		0.3727	0.4893		71820	96327	77406	75478	99653	78088	0.911	0.4762	0.8114	0.0382	0.0389	0.0379	0.0358	0.0378		69342	96096	77091	70858	95282	76753	1.3	-0.3	0.8084	0.039	0.039	0.0389	0.0365	0.0382		73384.5	74518.5	62170.5	74526	80024	61551	1.1028
	0.1795	0.461		0.2669	0.6059		0.7195	0.4896		0.5148	0.4894		75337.5	98070	72145.5	75057	101971	80337	0.3065	1.0775	0.8114	0.0383	0.039	0.038	0.0358	0.0375		73185	98532	75631.5	75024	103506	76461	0.8915	0.7301	0.8061	0.0393	0.0396	0.0397	0.037	0.0384		75547.5	77647.5	60385.5	79691	80058	64405	0.6199
	0.0917	0.4846		0.8231	0.5949		0.7194	0.4938		0.4389	0.4188		76839	99151.5	81259.5	74301	100758	73490	0.1071	-0.3	0.812	0.0382	0.0387	0.0376	0.0356	0.0378		72954	102270	80955	73454	101908	80273	-0.2537	-0.3	0.8066	0.0393	0.0395	0.0396	0.0367	0.0382		72177	79747.5	62076	72818	76660	62548	1.239
	0.0943	0.4658		0.823	0.514		0.8231	0.5027		0.4714	0.4378		75820.5	101714	76188	75828	102454	78408	0.252	0.99	0.8124	0.038	0.0387	0.0379	0.0357	0.0374		68995.5	92946	74760	76281	98047	73651	1.0983	0.4118	0.8073	0.0391	0.0394	0.0396	0.0366	0.038		73867.5	76314	61246.5	73080	78472	61793	0.7149
	0.2893	0.4958		0.816	1.0021		0.8168	0.4896		0.275	0.3883		73479	99939	79464	76978	101598	77946	1.3	0.3216	0.8113	0.038	0.0389	0.0381	0.0359	0.0379		70917	100202	79632	70888	103691	77221	1.3	1.0084	0.8094	0.0388	0.0389	0.0389	0.0361	0.0378		69762	75106.5	62496	75557	77711	58516	1.3
	0.0681	0.43		0.3765	0.6105		0.7544	0.5166		0.1849	0.637		74130	103089	77227.5	69184	96345	76142	0.915	0.5769	0.8104	0.0383	0.039	0.0381	0.036	0.0382		73678.5	100138	83286	75581	98965	82477	-0.3	-0.3	0.8095	0.0388	0.0389	0.0388	0.0361	0.0379		73888.5	77910	63472.5	73131	75687	60535	0.5036
	0.0589	0.4187		0.8	0.5394		0.7253	0.4504		0.5912	0.4193		72208.5	102732	78582	73891	101238	76039	-0.0801	-0.3	0.8112	0.038	0.0389	0.038	0.0358	0.0381		73657.5	101188	76660.5	72478	102271	79826	-0.0316	-0.3	0.8082	0.0387	0.0393	0.0394	0.0364	0.0379		75873	77710.5	63399	73706	75668	61825	0.7278
	0.0302	0.4764		0.7262	0.6126		0.7087	0.5111		0.328	0.4802		75841.5	99214.5	78193.5	75280	106405	75908	1.3	1.0847	0.811	0.0381	0.0389	0.038	0.0357	0.0382		68901	96610.5	77868	76274	98681	74309	1.3	0.2193	0.8083	0.0387	0.0392	0.0392	0.0364	0.0382		71253	77721	61750.5	75757	76142	59588	1.3
	0.1346	0.4026		0.7253	0.5223		0.7526	0.4859		0.0654	0.4338		72481.5	100138	79453.5	73500	97456	80303	1.3	1.3	0.8099	0.0383	0.0392	0.0383	0.0361	0.0382		73951.5	98574	78897	73377	99849	79350	0.6073	1.3	0.8101	0.0384	0.0388	0.0389	0.0361	0.0377		71011.5	77248.5	64197	72781	77987	63109	1.3
	-0.0615	0.4818		0.6854	0.5601		0.7059	0.4804		0.4655	0.5416		70780.5	96064.5	75337.5	75624	99169	79559	0.6531	0.3906	0.81	0.0384	0.0392	0.0382	0.0361	0.0381		75936	96379.5	77017.5	72809	103162	72159	-0.3	1.3	0.8097	0.0385	0.0387	0.0386	0.036	0.0384		73353	72975	62422.5	72655	79182	64347	0.7411
	0.038	0.5104		0.6318	0.6197		0.7591	0.5517		0.2227	0.5799		70854	96883.5	77721	72334	101985	78748	0.865	0.7751	0.8109	0.0382	0.039	0.038	0.036	0.0379		71095.5	99886.5	78708	71394	101583	76128	-0.3	0.8504	0.8095	0.0386	0.039	0.0386	0.0361	0.0381		75705	77427	61257	73839	82686	61154	1.0313
	0.1772	0.4901		0.7379	0.4503		0.7406	0.6084		0.1784	0.4649		74287.5	100107	76135.5	76831	99479	78503	0.4472	-0.3	0.8101	0.0384	0.0392	0.0382	0.0362	0.038		72954	101546	76041	74769	99072	76075	1.0544	1.3	0.8079	0.0388	0.0394	0.0392	0.0364	0.0384		75243	77427	62086.5	71345	77026	61840	0.9458
	0.1812	0.4647		0.7445	0.4527		0.7486	0.5405		0.3203	0.614		73290	99939	79180.5	76521	107429	78481	1.0698	0.6986	0.8099	0.0381	0.039	0.0384	0.0364	0.0382		76965	94342.5	77049	75791	102131	80372	0.6656	1.1775	0.8076	0.0389	0.0394	0.0394	0.0365	0.0382		74739	77542.5	58443	76161	77269	60061	0.4151
	0.2236	0.4569		0.7433	0.5264		0.7008	0.5033		0.8515	0.4239		76261.5	106712	77815.5	76054	97073	81780	1.3	0.9789	0.8119	0.0378	0.0388	0.0378	0.0359	0.0377		73846.5	100286	78970.5	76940	100692	74970	-0.3	0.1161	0.8076	0.039	0.0393	0.039	0.0365	0.0386		75684	74791.5	62422.5	75920	74772	61169	-0.2088
	0.0971	0.5242		0.7177	0.5629		0.8336	0.5604		0.2957	0.521		74287.5	103940	75285	73513	105201	83283	0.0574	1.3	0.8094	0.0382	0.0392	0.0385	0.0364	0.0382		73983	96222	74707.5	71799	96123	75589	1.3	0.0434	0.8079	0.0389	0.0392	0.0389	0.0365	0.0386		69741	74245.5	63441	71758	74758	63185	1.1126
	-0.0125	0.3273		0.7091	0.4626		0.7956	0.4691		0.3525	0.5529		74938.5	108591	77563.5	69887	101188	80729	1.3	0.5944	0.8096	0.0383	0.0391	0.0384	0.0364	0.0381		71305.5	99697.5	76324.5	73517	98867	80598	0.2442	-0.3	0.8076	0.0388	0.0392	0.0392	0.0366	0.0386		71641.5	75054	60364.5	72799	82227	60953	0.934
	0.289	0.5668		0.7298	0.4596		0.6937	0.5048		0.2204	0.4766		73416	99676.5	78277.5	71573	100185	78445	1.1435	-0.3	0.8093	0.0384	0.0392	0.0384	0.0364	0.0384		73332	98101.5	78624	74684	100804	76361	1.3	0.6665	0.8072	0.0389	0.0394	0.0391	0.0367	0.0388		72565.5	76051.5	59839.5	74542	71712	63684	-0.3
	0.1504	0.398		0.7602	0.3824		0.6907	0.5388		0.2403	0.5978		75295.5	104422	79705.5	76643	105218	79901	0.9164	0.3712	0.8097	0.0384	0.0391	0.0384	0.0365	0.0379		74340	100527	76146	73137	98052	71124	0.4228	0.6729	0.808	0.0389	0.0391	0.0386	0.0366	0.0388		72670.5	75789	63840	74841	78516	63380	1.1037
	0.2253	0.4623		0.7229	0.5185		0.8469	0.5205		0.2345	0.5873		74823	99088.5	75631.5	74395	100943	75388	1.2058	1.3	0.8076	0.039	0.0394	0.0388	0.0368	0.0385		72355.5	98448	77038.5	76631	98463	78868	0.7011	0.0035	0.8074	0.0389	0.0393	0.039	0.0368	0.0385		74434.5	76986	59745	73797	77786	65252	0.0287
	0.3053	0.4493		0.8578	0.4763		0.6578	0.5088		0.1922	0.5106		75316.5	94878	78939	76169	100290	75318	1.3	0.8639	0.8087	0.0387	0.0392	0.0385	0.0368	0.0381		70465.5	101997	78309	72360	102353	76026	-0.3	0.1582	0.8066	0.0392	0.0395	0.0391	0.0369	0.0388		75663	77500.5	59598	73816	77563	60545	1.3
	0.0524	0.3917		0.7291	0.4456		0.8263	0.5476		0.3958	0.4557		74382	97293	75505.5	77196	95527	78503	0.2591	-0.3	0.8076	0.039	0.0393	0.0387	0.0371	0.0383		75411	102312	75421.5	73893	98906	77419	1.3	0.6917	0.8066	0.0391	0.0396	0.0391	0.0369	0.0387		74245.5	76566	63189	77077	76559	63562	0.8833
	0.1968	0.6029		0.7176	0.444		0.7438	0.5086		0.265	0.4307		74655	97408.5	76240.5	72213	97861	78067	1.3	-0.2274	0.809	0.0387	0.0392	0.0384	0.0368	0.0379		72660	101514	75936	75880	97940	81707	-0.0653	1.3	0.8067	0.0392	0.0396	0.0391	0.0371	0.0383		72513	75904.5	62632.5	78197	77174	66225	0.6593
	0.3102	0.4761		0.8196	0.6121		0.7085	0.5445		0.2925	0.5957		77154	100454	80629.5	77283	98091	83105	-0.3	1.0578	0.8091	0.0386	0.0392	0.0384	0.0367	0.0381		73269	101084	79327.5	75090	105168	80953	0.7842	0.6916	0.8075	0.039	0.0393	0.0389	0.0369	0.0384		73678.5	76933.5	64092	76459	77554	64703	0.8477
	0.2017	0.4598		0.819	0.7102		0.7735	0.5836		0.1677	0.4854		73983	102868	79737	70934	105292	75804	0.1372	-0.3	0.811	0.0383	0.0388	0.0379	0.0362	0.0378		73206	96085.5	76335	72374	97942	78922	0.2837	1.3	0.8085	0.0387	0.0391	0.0388	0.0366	0.0384		72744	72796.5	63094.5	72809	77507	60827	1.3
	0.0666	0.402		1.0696	0.3805		0.7375	0.5799		0.4278	0.6123		75778.5	104044	78582	76891	93018	78571	0.9989	1.1122	0.8103	0.0387	0.039	0.0378	0.0364	0.0378		72996	103971	79327.5	74453	99479	77584	0.6351	1.3	0.8096	0.0388	0.0387	0.0383	0.0364	0.0381		72408	78204	60711	68578	76171	60498	0.9649
	0.2071	0.4839		1.0565	0.4546		0.7122	0.4585		0.229	0.4538		73563	97366.5	74718	77101	101847	79853	0.6096	0.5588	0.809	0.0392	0.0392	0.0382	0.0366	0.0377		73311	99256.5	76975.5	73899	97841	76696	0.7475	1.3	0.8091	0.0391	0.0388	0.0383	0.0366	0.0381		73647	71547	61110	75652	73127	60861	1.0746
	0.7111	0.43		0.8524	0.6779		0.6602	0.5203		0.4595	0.4136		71799	100632	76744.5	76408	104760	79863	0.737	0.4725	0.8101	0.0387	0.0392	0.0381	0.0365	0.0374		71946	101472	75841.5	73801	102411	78514	0.5111	0.3361	0.8071	0.0395	0.0395	0.0388	0.037	0.0382		73794	74875.5	60753	70981	80136	60887	0.9481
	0.7166	0.4908		0.8005	0.6794		0.6613	0.5405		0.3895	0.5087		74938.5	97146	76744.5	74988	99635	74082	-0.3	0.9805	0.81	0.0388	0.0392	0.038	0.0366	0.0374		69027	98038.5	75022.5	79026	105889	78099	0.853	0.4398	0.807	0.0394	0.0396	0.039	0.0371	0.0378		72670.5	76923	62653.5	75014	76961	59169	-0.3
	0.6849	0.4407		0.6778	0.4384		0.769	0.5099		0.4267	0.5126		74928	99235.5	75673.5	75415	103055	80626	0.4651	0.8869	0.8109	0.0384	0.0392	0.038	0.0364	0.0371		72954	93607.5	75211.5	75766	99622	75008	1.0236	0.6814	0.8076	0.0391	0.0393	0.039	0.037	0.0379		70140	77899.5	63861	72862	75691	62807	-0.3
	0.7569	0.5107		0.7159	0.7141		0.8734	0.6224		0.1401	0.5223		73804.5	106166	77479.5	76023	102153	78196	1.3	1.3	0.8106	0.0388	0.0392	0.038	0.0363	0.0372		71589	94395	79516.5	73347	99117	80303	0.8918	0.7287	0.811	0.0385	0.0385	0.0382	0.0362	0.0376		73132.5	77091	60690	76203	82625	61239	0.94
	0.7494	0.4906		0.7386	0.5483		0.7347	0.6595		0.2836	0.5447		74371.5	98962.5	77700	78573	102395	77975	0.9652	0.4496	0.8091	0.039	0.0396	0.0383	0.0368	0.0373		72030	103845	77742	74010	102242	74881	-0.1518	-0.3	0.8117	0.0388	0.0383	0.0378	0.0359	0.0376		71662.5	77647.5	62349	74161	76989	63014	0.7345
	0.7982	0.3911		0.6591	0.6342		0.3944	0.4691		0.3748	0.5292		74571	98017.5	75064.5	73225	101406	78189	0.3953	1.3	0.8098	0.0388	0.0394	0.0382	0.0367	0.0371		70686	98343	77196	69501	103124	77522	0.9169	1.3	0.8093	0.0389	0.0388	0.0385	0.0364	0.038		77521.5	76440	60784.5	76170	76699	61897	-0.3
	0.6383	0.4276		0.8416	0.536		0.4202	0.4525		0.1874	0.4314		71473.5	98637	78025.5	73895	103468	80684	0.7318	0.6661	0.8101	0.0387	0.0392	0.0382	0.0365	0.0373		75316.5	93744	77952	72980	99117	77527	1.1627	1.3	0.809	0.0388	0.039	0.0388	0.0366	0.0379		75201	74613	63829.5	72594	80121	63214	1.2693
	0.7545	0.4385		0.7916	0.5771		0.4628	0.45		0.2214	0.6163		76660.5	94164	77878.5	75000	106890	80801	0.7911	1.1501	0.8108	0.0384	0.0391	0.0383	0.0362	0.0373		71788.5	99372	78918	74476	101197	77234	1.3	0.4044	0.8088	0.0391	0.0388	0.0385	0.0366	0.0383		74182.5	76597.5	59157	74413	75301	61602	-0.3
	0.7471	0.4458		0.7275	0.5872		0.4897	0.5499		0.3889	0.7253		73647	104958	79527	77560	104737	76608	1.3	-0.0599	0.8121	0.0382	0.0384	0.0378	0.0359	0.0376		74088	98952	77605.5	72880	101445	77412	1.1773	1.3	0.8106	0.039	0.0383	0.038	0.036	0.0381		76303.5	78519	60112.5	76951	76898	61643	-0.3
	0.7096	0.434		0.8167	0.6186		0.4351	0.4548		0.2994	0.6303		75348	101168	82183.5	71889	100225	79761	0.645	0.2141	0.8115	0.0386	0.0386	0.0377	0.0359	0.0377		74550	99225	76902	72677	104035	75926	1.3	1.3	0.81	0.0389	0.0385	0.0383	0.036	0.0383		72607.5	77122.5	62233.5	73883	78058	60692	1.3
	0.7226	0.4555		0.97	0.7395		0.3611	0.4128		0.2745	0.6483		72964.5	98679	81595.5	77816	103935	79364	1.2833	0.52	0.8106	0.0387	0.0387	0.0378	0.0362	0.038		71988	100874	75054	75839	102001	78943	0.5614	0.2265	0.8074	0.0392	0.0391	0.0392	0.0366	0.0385		75631.5	75054	59787	72826	76482	61027	1.3
	0.7137	0.4805		0.9838	0.5509		0.5106	0.4525		0.4244	0.581		73846.5	100821	78928.5	76429	103481	77125	1.3	0.5074	0.8103	0.0386	0.039	0.0381	0.0361	0.0379		72954	101451	76020	71213	95076	76578	1.0738	0.7855	0.8084	0.0394	0.0387	0.0387	0.0364	0.0385		74434.5	77605.5	60753	72880	78526	62723	-0.3
	0.7372	0.4605		0.8307	0.5342		0.4352	0.4811		0.4727	0.5769		72849	99099	78172.5	74876	106325	78728	0.9434	0.7809	0.8101	0.0384	0.0389	0.0384	0.0362	0.0381		73426.5	97734	82320	72745	102644	80023	1.3	1.1612	0.8078	0.0393	0.0388	0.0389	0.0365	0.0387		73710	78477	63178.5	74482	78021	62831	-0.3
	0.6878	0.47		0.8048	0.5227		0.4874	0.4946		0.3664	0.5978		72723	104013	79527	74308	95480	78414	0.8619	1.2281	0.8124	0.0383	0.0383	0.0376	0.0356	0.0378		69426	96600	81091.5	74416	102612	77194	1.3	0.5464	0.8074	0.0393	0.0388	0.0391	0.0366	0.0389		73206	79138.5	62307	73115	73759	61790	0.9137
	0.6381	0.5054		0.8898	0.6849		0.5362	0.5459		0.3616	0.5483		74151	101409	83811	71044	103578	76263	0.1105	-0.3	0.812	0.0387	0.0383	0.0373	0.0355	0.0382		71200.5	98805	76240.5	77394	96961	77068	0.8402	-0.3	0.8082	0.0392	0.0387	0.0389	0.0364	0.0386		72513	75274.5	63315	74314	79425	61184	1.3
	0.6732	0.4755		0.2291	0.4336		0.4379	0.4843		0.4109	0.5449		75810	98836.5	75967.5	78109	104140	81913	0.5612	0.6976	0.8111	0.0384	0.0388	0.038	0.0358	0.0379		74130	98773.5	77469	74760	95757	77920	1.233	1.264	0.8084	0.0394	0.0386	0.0387	0.0363	0.0385		70234.5	74550	61887	72324	77500	61300	1.1318
	0.6986	0.4524		0.1839	0.386		0.3238	0.4934		0.3509	0.6393		74287.5	101451	79705.5	74680	106454	77960	1.3	0.9273	0.8094	0.0386	0.0391	0.0384	0.0362	0.0384		72660	100600	75484.5	75707	100514	79471	0.4262	-0.0292	0.8064	0.0395	0.0389	0.0392	0.0369	0.039		74455.5	78015	61446	75880	81576	63718	0.6869
	0.6658	0.5077		0.208	0.3686		0.4265	0.485		0.3631	0.4867		74193	97482	81805.5	74084	101365	77192	-0.3	1.0289	0.8124	0.0381	0.0383	0.0376	0.0357	0.0379		71410.5	96631.5	78277.5	71324	100404	79207	0.7986	1.0235	0.8048	0.0398	0.0393	0.0397	0.0371	0.0393		72208.5	79338	66538.5	72478	79628	64832	-0.3
	0.686	0.5141		0.0854	0.4465		0.5216	0.5514		0.334	0.5775		69951	104570	76272	72008	100396	74818	0.5928	1.3	0.812	0.0383	0.0386	0.0376	0.0357	0.0379		72198	96978	81259.5	78865	104525	72667	1.3	0.531	0.8083	0.0392	0.0385	0.0388	0.0364	0.0389		74161.5	78907.5	60921	73095	76336	63648	1.3
	0.7943	0.4672		0.1221	0.4825		0.4375	0.4481		0.3745	0.6254		69625.5	102060	77910	74881	103285	74111	1.3	0.189	0.8105	0.0387	0.0388	0.0378	0.036	0.0381		69489	95245.5	78634.5	70763	98041	77525	1.3	0.6869	0.8078	0.039	0.0387	0.039	0.0367	0.0389		75075	76734	58243.5	72661	76741	60755	-0.3
	0.6919	0.4088		0.1137	0.4569		0.4567	0.4955		0.3344	0.48		74298	99456	75337.5	71152	96330	81734	-0.3	0.4984	0.8098	0.0387	0.0392	0.038	0.0363	0.038		72355.5	99645	77028	78013	99399	73949	1.3	-0.0455	0.8061	0.0392	0.0393	0.0392	0.0368	0.0394		74004	77899.5	64522.5	73623	75072	62122	0.572
	0.7728	0.4986		0.2722	0.4917		0.5176	0.4331		0.4132	0.5841		73972.5	100096	75778.5	75613	107250	80197	0.6656	0.8135	0.8082	0.0387	0.0398	0.0387	0.0366	0.038		71190	101504	76996.5	74473	93625	76097	0.8363	1.3	0.8046	0.0396	0.0396	0.0394	0.0373	0.0396		73804.5	77805	60060	76896	77183	61495	0.6325
	0.7256	0.5179		0.0873	0.388		0.4711	0.5322		0.3602	0.5939		69069	94080	73815	76337	97021	77184	0.7519	0.2881	0.8087	0.0384	0.0395	0.0387	0.0366	0.0382		75075	96369	76849.5	71764	99896	80293	0.059	1.3	0.8045	0.0393	0.0395	0.0396	0.0373	0.0398		77217	78834	61299	71686	74388	63776	1.3
	0.7029	0.5056		0.1225	0.5388		0.3783	0.4676		0.2724	0.5525		75274.5	101356	75106.5	75502	101395	75622	0.3404	0.1447	0.8121	0.0381	0.0385	0.0376	0.0358	0.0379		75715.5	100012	77689.5	72787	98095	79065	1.3	0.3957	0.8024	0.0396	0.0403	0.04	0.0375	0.0402		71799	75337.5	62475	75035	77810	61991	1.0926
	0.663	0.4724		0.2186	0.457		0.4408	0.4689		0.2977	0.6189		74581.5	99655.5	77196	71253	101279	71892	0.2433	-0.3	0.8119	0.0381	0.0385	0.0375	0.0358	0.0382		70108.5	102512	76293	72948	98172	76179	0.9294	1.3	0.8016	0.0397	0.0404	0.0401	0.0379	0.0403		72744	77700	60018	74886	75784	62785	0.0755
	0.7125	0.4534		0.2289	0.4792		0.4354	0.4392		0.442	0.7927		73174.5	100002	76461	71846	97844	73120	0.5107	0.619	0.8115	0.0383	0.0386	0.0375	0.036	0.0382		71074.5	97041	75663	72735	99118	81526	0.3893	0.5557	0.8032	0.0392	0.04	0.0399	0.0375	0.0401		74655	78613.5	61929	72061	74771	61987	1.0091
	0.703	0.4798		0.3146	0.496		0.3882	0.4738		0.2746	0.5524		74571	103142	80451	72138	100727	78055	0.6692	0.4981	0.8109	0.0384	0.0388	0.0376	0.0361	0.0382		73332	100768	76587	74093	93534	76851	1.0425	1.1176	0.8019	0.0395	0.0405	0.04	0.0378	0.0404		76093.5	79716	60144	75852	74426	63622	1.3
	0.6726	0.4945		0.2841	0.4319		0.4854	0.4481		0.5185	0.52		74791.5	100044	76177.5	77758	106600	77477	0.8799	0.6885	0.8088	0.0385	0.0393	0.0383	0.0365	0.0386		71274	106281	75337.5	74834	99949	74725	0.819	1.3	0.803	0.0393	0.0402	0.0397	0.0377	0.0401		76219.5	72702	60469.5	71725	79511	60327	1.0656
	0.6656	0.4799		0.0111	0.3543		0.3971	0.5101		0.4112	0.5355		73752	101031	75138	75527	100554	77433	0.3613	-0.3	0.8095	0.0386	0.0392	0.0381	0.0362	0.0384		72124.5	96736.5	78088.5	73032	98229	75619	-0.3	0.6219	0.802	0.0394	0.0404	0.0399	0.0378	0.0404		71694	77983.5	59745	73445	78419	63074	0.3964
	0.7004	0.484		0.463	0.2707		0.4463	0.4673		0.5538	0.5752		75778.5	98101.5	76555.5	77692	100439	76891	0.9269	0.5499	0.8094	0.0386	0.0391	0.0379	0.0364	0.0387		72796.5	100044	75673.5	74443	98264	79699	-0.0343	1.3	0.8013	0.0395	0.0406	0.0401	0.0379	0.0405		74508	80619	59230.5	77165	75975	66307	-0.3
	0.6639	0.466		-0.0197	0.4441		0.3927	0.4986		0.4508	0.6887		73458	99970.5	77364	70030	97021	80574	1.3	0.4625	0.8097	0.0388	0.039	0.0378	0.0363	0.0384		74214	101692	75957	71051	100289	75009	0.8281	0.3073	0.8008	0.0396	0.0407	0.0402	0.038	0.0407		74707.5	77143.5	60805.5	74320	76663	62047	-0.3
	0.5852	0.4299		0.2408	0.4887		0.4654	0.5756		0.2882	0.5018		72040.5	101126	74728.5	77249	97053	76045	0.4632	-0.3	0.8094	0.0389	0.0391	0.0378	0.0364	0.0385		73657.5	100611	77616	68672	97001	78214	1.0748	0.42	0.8006	0.0396	0.0408	0.0402	0.0381	0.0408		73584	78561	59272.5	75839	73151	63619	-0.3
	0.6647	0.5173		0.1654	0.4465		0.4254	0.4607		0.4134	0.5213		73878	100706	74140.5	77165	106904	80543	0.597	0.6535	0.8081	0.0387	0.0396	0.0385	0.0369	0.0383		75621	97219.5	78687	72474	100277	72714	0.0148	-0.3	0.801	0.0396	0.0406	0.04	0.0379	0.0409		74350.5	78718.5	59976	71703	72211	61626	1.2199
	0.6862	0.4333		0.2973	0.441		0.4486	0.4931		0.4145	0.6666		74392.5	106144	84294	78580	103955	79748	-0.3	-0.3	0.8085	0.0388	0.0392	0.0381	0.0367	0.0387		71610	98668.5	79159.5	76310	103415	77244	1.2543	0.5025	0.8019	0.0393	0.0404	0.0401	0.0379	0.0405		77101.5	75180	59199	76365	78068	64827	0.2766
	0.6056	0.4647		0.1677	0.4552		0.4292	0.5559		0.2947	0.5767		76986	100664	78403.5	78241	102769	78546	0.9593	0.6265	0.8096	0.0387	0.039	0.0378	0.0364	0.0385		73521	100496	77994	69804	96148	82958	1.3	0.5391	0.8014	0.0394	0.0406	0.0399	0.038	0.0406		73384.5	76219.5	60679.5	73229	76068	64149	-0.0971
	0.7739	0.4413		0.1605	0.4531		0.4721	0.5827		0.3372	0.5247		74592	100947	76545	75271	102811	76138	1.1905	0.733	0.8104	0.0385	0.0389	0.0376	0.0361	0.0385		74277	97765.5	74592	73835	96501	76548	-0.3	0.741	0.8006	0.0396	0.0407	0.0402	0.0381	0.0408		75936	76209	61771.5	75766	77385	60905	1.3
	0.7205	0.5302		0.3285	0.4224		0.4808	0.5843		0.3918	0.5712		75526.5	104538	79086	74927	105379	78743	-0.3	1.3	0.8101	0.0383	0.039	0.0379	0.0361	0.0386		77080.5	101661	82866	75427	100700	79290	0.4223	0.3676	0.801	0.0397	0.0406	0.04	0.038	0.0407		73090.5	76314	63682.5	74249	79320	60236	1.3
	0.7732	0.4686		0.2148	0.5143		0.5259	0.574		0.3487	0.5446		74119.5	100149	75663	70934	95839	77022	1.2215	0.575	0.8091	0.0385	0.0391	0.038	0.0364	0.0388		74130	104580	75075	68591	105000	79324	1.3	-0.082	0.8009	0.0395	0.0406	0.0402	0.038	0.0408		75516	83202	62685	75172	73930	61423	0.884
	0.6775	0.4898		0.3494	0.4695		0.2262	0.5436		0.4494	0.5646		74098.5	101241	76828.5	71516	100062	75695	0.7684	0.3134	0.8093	0.0387	0.039	0.0379	0.0364	0.0387		72387	99046.5	74109	72058	96732	73985	0.9552	0.8755	0.8021	0.0394	0.0402	0.04	0.0378	0.0404		73227	73374	63651	71278	71689	60113	0.5067
	0.7175	0.5522		0.2143	0.4134		0.2732	0.5097		0.3251	0.5128		78676.5	105136	77217	72673	110182	78085	1.3	-0.3	0.809	0.0386	0.0392	0.038	0.0364	0.0388		69625.5	97387.5	79705.5	73606	100110	81821	0.7601	0.4062	0.8028	0.0392	0.0402	0.0397	0.0377	0.0403		73311	78372	65635.5	76270	75997	59758	-0.1103
	0.4401	0.517		0.2287	0.4413		0.293	0.5231		0.2996	0.6085		77437.5	99897	79359	79829	98754	78800	1.3	-0.3	0.8096	0.0385	0.039	0.038	0.0364	0.0386		70665	105714	77091	72309	100321	81646	-0.3	1.3	0.8017	0.0395	0.0405	0.0399	0.038	0.0403		71547	76146	62569.5	72493	76536	60654	-0.3
	0.4385	0.4455		0.265	0.4741		0.3929	0.4819		0.3719	0.5897		72859.5	98437.5	75558	75989	97711	76600	0.6975	-0.3	0.8082	0.039	0.0391	0.0382	0.0368	0.0388		71032.5	93660	77584.5	74062	95777	80299	0.6547	0.4113	0.8015	0.0398	0.0403	0.04	0.038	0.0404		74854.5	80976	61488	75641	78808	60388	0.5567
	0.6285	0.3059		0.2346	0.5251		0.3798	0.4573		0.3587	0.588		73122	99991.5	77805	74715	104570	79567	0.7779	0.7419	0.8077	0.0391	0.0393	0.0384	0.0368	0.0387		76608	96936	79957.5	73892	99167	79266	0.4122	-0.3	0.8029	0.0395	0.0402	0.0397	0.0376	0.0402		75096	76377	62863.5	76512	76018	64038	0.4737
	0.5346	0.4674		0.179	0.4358		0.3855	0.4832		0.3548	0.5479		72964.5	103372	74571	77506	100130	81154	0.1648	-0.3	0.8074	0.039	0.0393	0.0386	0.037	0.0387		71368.5	102848	78204	71771	97938	73752	0.5031	1.0893	0.8008	0.0398	0.0408	0.04	0.0379	0.0407		74644.5	78823.5	61960.5	72437	77195	62711	1.2432
	0.4189	0.4641		0.2033	0.4664		0.3838	0.5269		0.3078	0.5674		72565.5	102554	79065	73388	97453	80083	1.3	1.1923	0.8091	0.039	0.0388	0.0381	0.0365	0.0385		74886	95970	71536.5	71307	98839	77518	-0.1347	-0.3	0.8015	0.0397	0.0404	0.0399	0.0381	0.0404		74770.5	76146	60774	71726	80499	60000	1.3
	0.2353	0.5926		0.2325	0.4309		0.3377	0.3813		0.3827	0.4423		72061.5	98343	77059.5	76923	101211	75613	1.2302	0.371	0.8087	0.0392	0.0389	0.0382	0.0365	0.0384		69583.5	102176	74035.5	70354	103911	81002	0.2646	0.6925	0.8014	0.0397	0.0404	0.04	0.038	0.0405		72082.5	75001.5	57193.5	74551	80199	60884	0.675
	0.4273	0.526		0.1706	0.4253		0.3435	0.4085		0.3558	0.4344		73279.5	99288	77070	74018	105805	82969	0.5516	0.8982	0.8082	0.0392	0.0392	0.0386	0.0367	0.0381		74938.5	99183	77049	69941	101002	79827	1.3	-0.3	0.8028	0.0394	0.0402	0.0396	0.0376	0.0405		74602.5	76650	61624.5	71912	76513	61651	1.0095
	0.4827	0.4105		0.2513	0.5232		0.3682	0.4317		0.3448	0.3899		73657.5	99771	78025.5	73270	102619	81145	0.4409	1.1575	0.8095	0.0386	0.0388	0.0384	0.0364	0.0382		74151	106774	81249	72919	101347	77229	0.6236	0.815	0.8022	0.0395	0.0404	0.0397	0.0376	0.0405		70749	77122.5	64155	75726	83048	58176	1.3
	0.5317	0.524		0.4113	0.2832		0.3341	0.4189		0.2422	0.4947		72019.5	100390	80440.5	70701	102056	80389	1.1743	1.3	0.8095	0.0388	0.0388	0.0384	0.0363	0.0383		71242.5	98500.5	79044	72507	96438	74720	0.1558	1.3	0.8013	0.0398	0.0406	0.0399	0.0377	0.0408		79716	75810	60165	74626	78573	60390	1.107
	0.6916	0.4534		0.28	0.5858		0.3007	0.3921		0.3702	0.5122		72523.5	98269.5	83380.5	74617	99796	79676	-0.3	0.4217	0.8103	0.0386	0.0387	0.0381	0.0362	0.0382		71925	96390	73363.5	69478	97126	77114	-0.3	-0.3	0.8008	0.0398	0.0404	0.0402	0.038	0.0407		71274	77322	63073.5	69328	77522	59687	0.3402
	0.6195	0.42		0.109	0.4264		0.3664	0.4494		0.4623	0.356		72492	94017	77364	70414	97071	79850	0.2819	1.3	0.8092	0.0386	0.0389	0.0385	0.0364	0.0384		72618	98973	76062	73218	97680	74794	0.3534	1.3	0.8024	0.0397	0.0401	0.0398	0.0377	0.0403		72555	75799.5	61005	69373	78106	63207	-0.3
	0.444	0.5617		0.0891	0.3732		0.4319	0.4235		0.4311	0.422		76009.5	100065	77290.5	74434	96407	74818	0.6791	0.699	0.8071	0.0389	0.0395	0.039	0.0368	0.0387		72103.5	95361	75799.5	68841	102636	79620	0.5123	1.3	0.8034	0.0394	0.04	0.0396	0.0376	0.0401		75390	73017	62370	79402	81486	62373	0.9998
	0.6144	0.5054		0.1798	0.3552		0.3835	0.4147		0.2706	0.446		76177.5	100034	79957.5	77678	95304	76389	0.475	1.3	0.8064	0.0392	0.0396	0.0391	0.0369	0.0388		69016.5	99141	77941.5	74720	99996	80733	0.7014	0.1304	0.8037	0.0396	0.04	0.0393	0.0373	0.0401		73657.5	75075	61183.5	70122	76620	61066	0.9443
	0.3727	0.6038		0.2992	0.546		0.3535	0.3986		0.464	0.4415		74035.5	94384.5	80104.5	77871	105878	78852	1.089	0.7498	0.8077	0.0391	0.0392	0.0389	0.0367	0.0384		70581	97125	75243	74663	103239	79507	0.7051	0.5996	0.8041	0.0394	0.0398	0.0395	0.0373	0.0399		73153.5	76366.5	62044.5	78196	75831	62203	0.966
	0.6843	0.4665		0.2309	0.4591		0.4061	0.4566		0.3437	0.4335		73741.5	98322	74203.5	72581	102080	77856	0.4156	1.3	0.8073	0.0389	0.0395	0.0391	0.0366	0.0387		73510.5	100254	75127.5	72574	94125	75424	1.0438	0.8675	0.805	0.0392	0.0398	0.0391	0.0371	0.0398		75442.5	75516	61236	74038	76524	63645	-0.197
	0.4736	0.5114		0.1384	0.7359		0.3418	0.4123		0.3328	0.4394		72660	98563.5	81039	73842	100626	81809	0.8082	0.6357	0.8068	0.039	0.0394	0.0392	0.0369	0.0388		76093.5	101178	73605	72152	91431	73823	1.0162	0.7121	0.8024	0.0397	0.0404	0.0394	0.0377	0.0403		70812	76597.5	61089	76988	73795	61021	1.0206
	0.3696	0.4056		0.2263	0.5273		0.3964	0.4203		0.3542	0.5085		72912	98847	79453.5	72569	99010	77806	0.0985	-0.3	0.8074	0.039	0.0393	0.039	0.0366	0.0386		69919.5	93345	76440	71692	99848	75091	1.1948	0.7858	0.8041	0.0393	0.0399	0.0394	0.0372	0.0401		72691.5	76387.5	62128.5	78602	74673	62686	0.8827
	0.6571	0.3939		0.1197	0.5768		0.3552	0.4362		0.4812	0.4568		76272	98721	77290.5	75279	105043	79750	0.6842	1.1863	0.807	0.0389	0.0395	0.0392	0.0367	0.0387		69247.5	95476.5	79537.5	78782	102674	73855	1.3	0.4302	0.8036	0.0395	0.0401	0.0396	0.0372	0.0401		72964.5	77238	61435.5	74788	79987	61381	1.0121
	0.5472	0.5365		0.8623	0.5253		0.3813	0.4374		0.4749	0.4735		75600	110355	76566	73485	97092	80324	1.3	0.8625	0.8062	0.0391	0.0398	0.0392	0.037	0.0387		74403	96411	77374.5	71234	93497	76560	0.8819	0.479	0.8047	0.0392	0.0398	0.0391	0.0372	0.0399		73542	76156.5	63546	74953	75027	63125	-0.3
	0.8704	0.3418		0.8225	0.4851		0.39	0.417		0.3104	0.4586		73731	96201	80262	73257	97469	81445	0.4016	1.3	0.8057	0.039	0.0396	0.0394	0.0371	0.0392		76062	101199	78823.5	71714	99313	79896	1.2078	0.3025	0.8049	0.0393	0.0398	0.0391	0.0371	0.0398		72439.5	74854.5	61246.5	74145	76679	63060	0.6606
	0.4047	0.4427		0.9258	0.4361		0.2946	0.4363		0.3158	0.4172		73920	102028	82908	74311	99112	74697	0.2352	1.1548	0.8047	0.0392	0.0401	0.0396	0.0372	0.0393		67924.5	98385	73290	75017	97647	77273	0.6147	-0.1161	0.8044	0.0393	0.0399	0.0394	0.0371	0.0399		72807	75180	60448.5	73425	80495	62346	0.7577
	0.4708	0.4663		0.986	0.4495		0.3319	0.4188		0.4328	0.3966		72177	100118	75946.5	74615	101949	73574	1.3	0.429	0.8041	0.0394	0.0401	0.0397	0.0372	0.0396		73143	102280	76146	71418	104994	77716	0.3864	1.3	0.8051	0.0392	0.0396	0.0394	0.0369	0.0398		73185	75442.5	59965.5	73752	76353	59808	1.1193
	0.2501	0.5337		0.8794	0.3914		0.251	0.3834		0.4223	0.406		76366.5	106239	77752.5	72889	102013	80787	1.3	0.5486	0.8056	0.0392	0.0398	0.0393	0.037	0.0391		73657.5	98395.5	78225	74374	97688	77175	-0.0086	-0.3	0.8045	0.0393	0.0398	0.0393	0.0371	0.04		68334	76366.5	62202	73175	75577	62620	0.9065
	0.581	0.408		0.9765	0.5053		0.3623	0.4374		0.3554	0.4244		75663	97954.5	81490.5	74142	102336	78456	-0.3	1.3	0.8047	0.0392	0.0399	0.0397	0.0369	0.0396		72156	99928.5	78886.5	70438	100293	81054	-0.3	-0.2693	0.805	0.0393	0.0397	0.039	0.037	0.04		74676	77122.5	65142	76902	74282	61161	0.1337
	0.7918	0.1599		0.9836	0.4083		0.2637	0.4032		0.4965	0.4584		73815	100443	81942	75347	99224	78039	-0.0872	-0.3	0.805	0.039	0.0399	0.0397	0.0371	0.0394		72460.5	99288	80503.5	73679	102699	78325	1.3	0.7368	0.8051	0.0392	0.0398	0.0391	0.0369	0.04		74487	78183	59650.5	70577	75383	61019	1.2562
	0.4444	0.4698		0.9197	0.5732		0.3256	0.3975		0.4542	0.4113		73332	104286	75138	72905	94564	72117	0.7706	0.9579	0.8026	0.0398	0.0403	0.04	0.0376	0.0397		73416	102816	73059	74818	105464	76981	0.508	0.6538	0.8059	0.0388	0.0396	0.0392	0.0369	0.0396		76282.5	77616	60438	75677	79436	60407	1.0262
	0.3669	0.4778		0.7013	0.26		0.2037	0.351		0.308	0.507		72555	100317	78802.5	71723	100787	74769	0.0824	-0.3	0.8058	0.0391	0.0398	0.0393	0.0369	0.0391		73867.5	96789	76513.5	75737	96430	69725	-0.2862	-0.2377	0.8053	0.0391	0.0397	0.039	0.037	0.0399		73521	77248.5	62863.5	75396	77361	62751	1.06
	0.4844	0.3954		0.7818	0.4917		0.3849	0.3849		0.3013	0.3713		76786.5	102459	76188	79966	100543	80786	0.2156	-0.3	0.806	0.0392	0.0397	0.0394	0.0368	0.0389		68659.5	103814	79716	76201	100202	75819	1.3	-0.3	0.8049	0.0393	0.0398	0.0391	0.0371	0.0399		69310.5	76408.5	61803	73603	79320	60721	1.1767
	0.3416	0.2447		0.8081	0.5306		0.3322	0.357		0.4196	0.4211		72975	100170	79894.5	73294	99944	78382	-0.0655	-0.3	0.8048	0.0393	0.0398	0.0396	0.0371	0.0393		70633.5	94993.5	72933	76517	98961	76739	0.7213	0.4028	0.8052	0.0392	0.0396	0.0393	0.037	0.0398		74476.5	80818.5	59986.5	74235	76434	60780	1.207
	0.377	0.5272		0.727	0.5045		0.3297	0.4014		0.3975	0.4911		71830.5	107426	80650.5	72073	101734	83282	1.3	1.0445	0.8049	0.0395	0.0397	0.0396	0.0371	0.0392		71725.5	102669	78592.5	72792	99237	78841	1.1174	1.3	0.8045	0.0394	0.0399	0.0391	0.037	0.0401		70665	78624	61246.5	72934	79564	61135	1.036
	0.4117	0.6329		0.7909	0.5526		0.3781	0.3567		0.3832	0.4563		75232.5	102312	79905	74156	99605	77580	0.6194	0.7155	0.8047	0.0396	0.0397	0.0395	0.0371	0.0394		74718	96946.5	73111.5	70553	98627	74892	1.3	-0.3	0.8066	0.0389	0.0394	0.0388	0.0368	0.0396		74980.5	76156.5	61057.5	73826	74881	58813	0.5198
	0.5099	0.4685		0.9449	0.4647		0.3618	0.4183		0.3746	0.4765		75705	103803	77836.5	76585	104927	76347	1.3	0.5609	0.8044	0.0396	0.0398	0.0397	0.0372	0.0393		69583.5	98773.5	78288	72369	104001	77516	1.1066	0.6524	0.8073	0.0386	0.0393	0.0386	0.0365	0.0397		71893.5	74361	57372	72709	77430	61810	0.4667
	0.2804	0.5522		0.9445	0.4665		0.323	0.4421		0.395	0.4254		72639	101199	76755	74669	103122	77288	0.8812	0.4865	0.8036	0.0399	0.04	0.0398	0.0373	0.0393		72481.5	97713	79254	72784	98051	75587	-0.2116	0.5277	0.8057	0.0389	0.0397	0.0389	0.0368	0.04		75715.5	74476.5	61656	70300	74632	61302	0.9369
	0.6554	0.5464		0.9985	0.4408		0.3152	0.33		0.4762	0.49		74980.5	97849.5	77458.5	74489	100127	79142	0.5148	1.2752	0.804	0.0398	0.0398	0.0398	0.0373	0.0393		71200.5	100758	77952	73364	94183	76024	0.6959	1.3	0.8057	0.0389	0.0398	0.0387	0.0369	0.0399		73710	73248	61740	72380	79295	61052	1.1708
	0.307	0.4569		0.805	0.4256		0.4244	0.3763		0.4769	0.4595		74655	99981	74980.5	75753	98197	79451	-0.1813	1.3	0.8038	0.0399	0.0399	0.0399	0.0374	0.0392		74760	97324.5	77112	75642	96413	80152	-0.0098	1.3	0.805	0.0391	0.0399	0.039	0.0372	0.0398		74287.5	77679	61404	76208	78884	62765	0.6966
	0.4779	0.4359		0.961	0.5307		0.287	0.3763		0.3347	0.3812		71851.5	100359	77983.5	76650	100154	77344	1.1617	-0.0446	0.8042	0.04	0.0398	0.0396	0.0372	0.0392		70833	100306	74949	71865	98011	81300	-0.2484	1.3	0.8047	0.0393	0.0399	0.0391	0.0372	0.0398		71211	75211.5	61666.5	74705	80007	62413	0.9174
	0.3325	0.6181		0.7316	0.5336		0.3657	0.4211		0.4464	0.5602		71064	101493	77322	77196	99775	77409	0.9807	-0.3	0.8047	0.04	0.0396	0.0395	0.0371	0.0391		74077.5	92190	83580	74131	99113	83135	1.0681	0.9923	0.8047	0.039	0.0399	0.0391	0.037	0.0403		72429	74455.5	58359	72211	78868	61351	0.5837
	0.2693	0.4572		1.0101	0.4334		0.3339	0.3899		0.4878	0.4439		75516	97786.5	77133	76617	100054	78640	0.6909	0.6731	0.8056	0.0396	0.0394	0.0394	0.037	0.039		75915	100905	77962.5	73818	94428	77379	0.9363	0.7554	0.8057	0.0389	0.0397	0.0388	0.037	0.0398		75663	76377	60081	75352	79683	61783	0.6376
	0.2985	0.6399		0.783	0.4719		0.3325	0.4309		0.4228	0.4197		75673.5	99067.5	78697.5	74134	95555	75308	0.5985	0.6953	0.8039	0.04	0.0397	0.0396	0.0372	0.0395		73752	98028	76324.5	76596	98066	78324	0.5904	0.0132	0.8061	0.0389	0.0397	0.0386	0.037	0.0398		70245	73279.5	60553.5	71546	83653	61671	0.9126
	0.4621	0.4693		0.9386	0.4486		0.2217	0.4147		0.3283	0.4606		76041	105189	77721	76846	101344	78662	1.3	1.2648	0.8056	0.0396	0.0394	0.0394	0.037	0.0391		72208.5	101052	73563	73076	93707	83302	-0.3	1.1339	0.8051	0.0391	0.0399	0.0388	0.0372	0.0398		73521	78372	60364.5	73412	77582	62626	-0.3
	0.7648	0.4801		0.2683	0.6153		0.2016	0.4368		0.488	0.5112		72922.5	102176	80860.5	71729	101448	74707	0.2379	0.3787	0.806	0.0394	0.0393	0.0392	0.0369	0.0391		71914.5	96883.5	76072.5	74610	104527	78807	0.7908	0.7393	0.8028	0.0394	0.0403	0.0394	0.0376	0.0405		71284.5	74497.5	61992	76756	75456	61010	1.1802
	0.7075	0.5012		0.1041	0.7564		0.2229	0.4138		0.3451	0.4356		72345	100191	80860.5	71574	98672	74725	0.2718	0.6633	0.8049	0.0397	0.0395	0.0395	0.0371	0.0392		72009	98868	77101.5	70377	101087	76873	1.3	1.3	0.8038	0.0392	0.0401	0.0392	0.0374	0.0402		73027.5	75169.5	60732	71510	77471	58609	-0.3
	0.9735	0.4885		0.2246	0.6226		0.226	0.3434		0.4509	0.4076		76198.5	98689.5	77994	78241	94085	75043	0.4647	1.3	0.8057	0.0396	0.0394	0.0392	0.037	0.039		75169.5	100600	79873.5	72527	102789	77070	0.1394	-0.3	0.803	0.0395	0.0402	0.0392	0.0375	0.0407		71830.5	76387.5	62097	73935	74438	63066	0.1379
	0.7241	0.527		0.2846	0.6789		0.4669	0.4585		0.4285	0.4895		74938.5	104013	75999	76488	103672	80061	0.2293	-0.2822	0.8051	0.0397	0.0395	0.0396	0.0372	0.0389		76062	99088.5	81207	74098	101267	79053	-0.1106	1.3	0.8039	0.0391	0.0401	0.039	0.0374	0.0405		70098	77742	61183.5	72871	73051	63811	-0.3
	0.6119	0.5238		0.2339	0.6378		0.369	0.4081		0.4259	0.5609		71473.5	98826	76429.5	76449	95793	77655	0.6132	-0.3	0.8054	0.0397	0.0395	0.0396	0.0372	0.0386		72702	104612	75652.5	68817	96839	80304	1.3	0.6667	0.8035	0.0393	0.0402	0.0391	0.0374	0.0404		75232.5	76293	61488	72119	77924	61888	1.3
	0.6596	0.5228		0.2173	0.6991		0.8493	0.588		0.7373	0.387		74665.5	98710.5	76041	75027	98975	79955	0.1379	0.4225	0.8059	0.0397	0.0393	0.0394	0.0373	0.0384		71305.5	96778.5	75495	74324	95830	80293	0.3014	-0.3	0.803	0.0391	0.0402	0.0395	0.0377	0.0405		72261	76240.5	58810.5	71259	79576	63274	0.3433
	0.8892	0.3685		0.2133	0.6651		0.7985	0.5689		0.9004	0.4005		73521	98500.5	73143	75543	101431	77532	0.5302	0.5917	0.8068	0.0395	0.0393	0.0394	0.0372	0.0379		72723	100947	77301	72042	95993	75708	0.7796	0.8791	0.803	0.0394	0.0402	0.0393	0.0375	0.0406		76545	76534.5	64491	74092	77005	61844	0.4282
	0.7963	0.4895		0.234	0.6415		0.6711	0.603		0.7148	0.4694		70350	100768	76996.5	74295	102920	79267	0.7286	0.3529	0.8089	0.0392	0.0388	0.0388	0.0368	0.0376		70759.5	101766	79390.5	71401	99281	77596	0.5067	1.3	0.8043	0.0391	0.04	0.039	0.0371	0.0404		72418.5	76597.5	59083.5	73118	75323	63823	-0.1381
	0.7324	0.4761		0.27	0.6648		0.7076	0.5268		0.8371	0.3242		73248	101294	73699.5	77440	98521	79831	0.188	-0.3	0.8096	0.039	0.0387	0.0387	0.0366	0.0374		73080	98868	77175	75662	97144	76801	1.3	-0.3	0.8046	0.039	0.0399	0.0389	0.0372	0.0402		77143.5	76387.5	62328	73256	81105	62802	0.6365
	1.177	0.4176		0.2559	0.613		0.7173	0.5662		0.834	0.4025		75274.5	97135.5	77143.5	76011	96963	76565	-0.3	-0.3	0.8099	0.0392	0.0385	0.0385	0.0365	0.0374		76713	96138	75799.5	74221	96863	79260	-0.3	-0.3	0.8042	0.0392	0.04	0.039	0.0374	0.0403		73069.5	74487	61834.5	73407	79530	61842	0.9986
	0.9405	0.5368		0.2451	0.5115		0.7188	0.582		0.6586	0.452		74035.5	100810	77038.5	73526	104287	76504	1.2197	1.1717	0.8098	0.0392	0.0387	0.0386	0.0365	0.0374		74791.5	93544.5	78225	73157	98217	79496	0.705	1.3	0.8047	0.0389	0.04	0.039	0.0373	0.0402		69237	74067	61236	74109	77855	62400	0.8815
	0.9836	0.6707		0.2751	0.5591		0.702	0.5248		0.651	0.4414		76072.5	102848	76062	76934	101238	77231	-0.3	1.3	0.8089	0.0393	0.0389	0.0388	0.0366	0.0375		71473.5	97345.5	76324.5	76756	95266	79754	0.4829	-0.3	0.8041	0.0393	0.04	0.039	0.0374	0.0402		73258.5	77217	60469.5	75444	74655	63670	-0.1333
	0.7373	0.4405		0.2618	0.5453		0.735	0.5334		0.7548	0.4018		71137.5	102312	76230	73893	107612	75222	1.143	0.6579	0.809	0.0393	0.0388	0.0387	0.0365	0.0375		71211	99750	76566	72090	100333	77143	0.717	0.3988	0.8048	0.0392	0.0399	0.0388	0.0372	0.04		74193	77028	62128.5	74095	81390	62338	0.9532
	0.6322	0.4999		0.2492	0.5116		0.6665	0.547		0.8257	0.3634		71431.5	95046	80167.5	71558	100832	75465	1.3	0.9786	0.8093	0.0394	0.0389	0.0385	0.0364	0.0374		73069.5	98710.5	75148.5	74729	96720	82590	-0.0466	1.3	0.804	0.0392	0.04	0.0391	0.0373	0.0402		74161.5	76240.5	60805.5	71257	79448	61227	0.4182
	0.7605	0.4465		0.2556	0.5537		0.6774	0.6042		0.903	0.4569		75957	96232.5	78487.5	75138	101186	83192	0.4678	1.1981	0.8078	0.0394	0.0393	0.0391	0.0369	0.0375		71830.5	104874	80304	74029	97333	78408	0.7381	1.3	0.8026	0.0396	0.0404	0.0391	0.0376	0.0406		74781	78204	62055	72592	78055	64550	-0.3
	0.6786	0.5122		0.2557	0.6153		0.7602	0.5879		0.7604	0.3846		73930.5	99855	78508.5	76770	101543	79406	0.8346	0.3728	0.8091	0.0393	0.0389	0.0387	0.0366	0.0374		69342	95455.5	77227.5	67475	101962	79367	0.6844	1.3	0.8038	0.0394	0.04	0.039	0.0375	0.0403		69048	76576.5	64554	73306	74363	60805	-0.3
	0.8074	0.4226		0.3736	0.5935		0.591	0.5624		0.7225	0.4223		73458	97965	77878.5	72491	100107	78459	0.6693	1.3	0.8098	0.0393	0.0388	0.0385	0.0363	0.0374		71410.5	95308.5	78456	73172	101192	75516	1.3	0.7696	0.8034	0.0394	0.0402	0.039	0.0373	0.0406		76881	75631.5	61939.5	75232	74044	62396	1.1642
	0.5868	0.5236		0.3383	0.5848		0.7288	0.4671		0.6891	0.471		74172	99004.5	79684.5	76176	103931	78561	1.1935	0.7108	0.8092	0.0392	0.0391	0.0388	0.0364	0.0373		71557.5	101010	76692	75310	101846	77129	0.913	0.1822	0.8023	0.0395	0.0403	0.0394	0.0377	0.0407		73468.5	73363.5	61330.5	74808	73996	60563	1.3
	0.8327	0.4184		0.1588	0.528		0.7748	0.5096		0.7754	0.4223		75547.5	95592	80839.5	72687	102245	79328	1.3	1.3	0.8098	0.0392	0.0389	0.0386	0.0362	0.0373		72828	96789	82068	73367	96299	77553	-0.011	-0.3	0.8032	0.0394	0.0402	0.0392	0.0375	0.0406		73510.5	76020	57876	71683	79131	59685	0.415
	0.6795	0.4282		0.3109	0.505		0.705	0.5477		0.7518	0.4514		70171.5	96253.5	78382.5	75246	98207	76212	1.3	0.278	0.8115	0.0389	0.0386	0.0379	0.0359	0.0372		77154	98101.5	75537	73560	101681	77624	-0.007	-0.3	0.8031	0.0394	0.0403	0.0392	0.0375	0.0406		68985	79527	61792.5	76435	76156	61572	1.0571
	0.7726	0.454		0.238	0.5392		0.79	0.6145		0.7426	0.4153		71820	98112	78235.5	74611	100985	78363	0.978	0.5072	0.8108	0.039	0.0389	0.0382	0.036	0.0371		73951.5	99592.5	79243.5	76276	96800	77800	0.2448	1.3	0.8037	0.0394	0.0402	0.039	0.0374	0.0404		74718	75064.5	59776.5	73583	76405	61901	0.0882
	0.7282	0.5465		0.2215	0.5738		0.7057	0.6194		0.7748	0.4394		74991	99067.5	77521.5	76503	106330	80922	0.7207	0.8277	0.8102	0.0388	0.0391	0.0387	0.0361	0.0371		70161	100600	78844.5	73322	101743	78633	1.0517	0.2655	0.8046	0.039	0.04	0.039	0.0373	0.0403		73678.5	77910	60322.5	75929	78184	61768	0.6359
	0.7885	0.4917		0.2422	0.556		0.7589	0.505		0.7331	0.3994		73825.5	99330	84273	75721	99475	79988	-0.3	0.0711	0.8111	0.0388	0.0385	0.0382	0.0359	0.0375		72786	104906	75831	73151	97956	80843	1.3	1.0554	0.8049	0.039	0.0399	0.0389	0.0371	0.0403		75379.5	81564	61866	74293	78172	62973	1.3
	0.8249	0.4314		0.2981	0.5742		0.7012	0.4894		0.7397	0.4417		75169.5	103268	77584.5	74590	98063	72366	0.5257	0.8998	0.8107	0.0391	0.0386	0.038	0.0359	0.0376		74298	103288	78750	75283	101354	79087	1.3	1.3	0.8037	0.0391	0.0401	0.0392	0.0373	0.0406		70591.5	80472	60942	71638	75600	62025	1.3
	0.8615	0.461		0.287	0.5509		0.8118	0.5347		0.7277	0.4652		71652	97755	76030.5	79699	105028	75307	1.0496	0.4747	0.8101	0.0392	0.0391	0.0382	0.036	0.0375		74739	100149	79894.5	68803	97926	78822	0.8838	0.2725	0.8041	0.0391	0.0401	0.0391	0.0373	0.0405		72838.5	76545	61047	74824	75494	62380	0.4121
	0.643	0.3872		0.1903	0.6045		0.7707	0.5308		0.7654	0.4224		70791	99477	76461	71420	104904	79726	0.6497	0.8961	0.8084	0.0394	0.0394	0.0387	0.0364	0.0377		74991	93156	76713	72341	98385	79412	0.4886	1.3	0.8049	0.0389	0.0398	0.0389	0.0372	0.0402		69783	76597.5	64365	81609	79109	63502	1.064
	0.6848	0.4661		0.2619	0.5407		0.775	0.5408		0.7617	0.3525		75873	100716	74413.5	78173	104688	77477	0.6718	0.6333	0.808	0.0393	0.0395	0.0388	0.0365	0.0379		74760	95623.5	78414	76379	97599	76154	1.3	0.5496	0.8053	0.0389	0.0399	0.0388	0.0372	0.04		72754.5	75232.5	63210	76883	76335	60358	1.3
	1.1097	0.543		0.1729	0.6174		0.6552	0.4693		0.6807	0.3534		71431.5	99067.5	77521.5	77653	102061	82533	0.6477	0.3249	0.8093	0.039	0.0392	0.0387	0.0363	0.0375		73584	97639.5	72765	74699	101219	78502	0.45	0.7625	0.8048	0.0389	0.04	0.0389	0.0374	0.0401		72681	81154.5	62454	73438	78440	63135	1.3
	0.6834	0.5561		0.3353	0.6863		0.6981	0.5307		0.7264	0.4501		71463	104979	78225	73675	100080	81993	-0.3	1.3	0.8107	0.0387	0.0388	0.0382	0.036	0.0376		69657	96400.5	76188	74082	98926	80121	0.6386	0.3634	0.8042	0.0391	0.04	0.039	0.0375	0.0404		73594.5	72114	62548.5	70722	77276	60376	1.3
	0.912	0.5809		0.2911	0.5943		0.7	0.5693		0.8039	0.413		76303.5	95025	78435	71812	99423	77848	0.1374	-0.3	0.8113	0.0385	0.0386	0.038	0.0357	0.038		78172.5	102081	75894	74059	101685	78101	1.3	0.0878	0.8039	0.0395	0.0401	0.0388	0.0374	0.0404		72912	76996.5	64123.5	75854	82525	61223	1.3
	0.796	0.5362		0.2309	0.5584		0.7474	0.5556		0.7915	0.36		74497.5	101241	81679.5	77425	96415	78035	0.3425	1.3	0.8107	0.0387	0.0387	0.0381	0.0358	0.0381		73563	98007	71242.5	73494	101689	80312	0.2849	1.0191	0.8044	0.039	0.0399	0.0389	0.0376	0.04		76965	77553	60490.5	75744	76939	62840	-0.3
	0.7477	0.5062		0.243	0.5433		0.72	0.5565		0.7047	0.4585		70570.5	102994	79054.5	76941	106152	78864	1.0204	0.3314	0.8103	0.0387	0.0387	0.0381	0.036	0.0382		72513	97030.5	77616	73383	98518	78208	0.7993	0.631	0.8028	0.0394	0.0403	0.0393	0.0376	0.0406		69961.5	74907	58086	73898	77380	58608	0.9247
	0.7313	0.4441		0.1677	0.5296		0.6342	0.5555		0.7572	0.5293		74728.5	104412	78130.5	71803	104144	78437	1.1062	0.0839	0.8099	0.0388	0.0388	0.0381	0.0361	0.0384		76335	103456	78309	77398	102039	77692	0.3649	1.3	0.803	0.0394	0.0404	0.0391	0.0376	0.0405		69919.5	76167	59335.5	75183	79608	64171	0.6429
	0.671	0.4564		0.1663	0.5502		0.7412	0.5123		0.6239	0.399		72019.5	95119.5	82414.5	76320	97647	77829	1.3	0.3702	0.8101	0.0388	0.0387	0.0379	0.036	0.0384		72439.5	96285	76083	74792	96734	77209	0.7133	0.1603	0.8033	0.0394	0.0402	0.0391	0.0377	0.0402		73668	78781.5	62737.5	69589	79126	62000	0.8351
	0.6069	0.4971		0.2881	0.6114		0.6515	0.5662		0.7384	0.3198		73699.5	95781	78655.5	75795	102499	78842	0.9793	0.7622	0.8098	0.0387	0.0386	0.0382	0.0362	0.0385		73447.5	94899	74938.5	73458	96299	77024	0.4035	0.9926	0.8026	0.0395	0.0404	0.0393	0.0376	0.0406		72187.5	79075.5	60039	72428	74906	62338	1.3
	0.674	0.5121		0.3074	0.5568		0.7122	0.5213		0.8024	0.4284		70570.5	106239	74928	76272	101938	77166	0.3849	-0.3	0.8084	0.039	0.0389	0.0385	0.0364	0.0389		74172	108832	79054.5	72286	102615	80442	1.2066	0.7673	0.8027	0.0394	0.0404	0.0393	0.0378	0.0405		73132.5	76639.5	60333	73692	76479	60020	1.3
	1.0533	0.5922		0.2389	0.6329		0.7195	0.5324		0.7291	0.37		71347.5	99855	78970.5	74514	97438	75481	-0.2735	-0.3	0.8093	0.0388	0.0388	0.0382	0.0363	0.0386		75075	96190.5	77028	72801	95308	75225	0.6365	0.2796	0.8018	0.0395	0.0405	0.0395	0.0378	0.041		73111.5	78403.5	60144	73424	77321	65910	-0.1541
	0.7685	0.602		0.1233	0.4527		0.6499	0.5291		0.73	0.3564		73290	95266.5	79705.5	74643	102997	82893	0.7402	0.851	0.8094	0.0388	0.0388	0.0381	0.0363	0.0386		75936	99267	75726	70979	97072	75389	0.955	0.3069	0.803	0.0392	0.0404	0.0392	0.0376	0.0406		74109	75253.5	59304	74014	80058	59431	0.9737
	1.1118	0.5391		0.2657	0.645		0.7834	0.5337		0.6765	0.3809		72166.5	102459	80125.5	70181	103949	80763	-0.3	-0.3	0.8092	0.0386	0.0389	0.0383	0.0363	0.0386		73248	100464	77878.5	70740	101318	75711	0.4328	-0.3	0.8027	0.0392	0.0402	0.0393	0.0377	0.0409		72250.5	78151.5	61267.5	76678	75707	65652	0.3114
	0.6896	0.5395		0.1591	0.5373		0.6812	0.5262		0.73	0.4154		73500	98437.5	79348.5	75224	99710	84281	0.3779	0.4247	0.808	0.0388	0.039	0.0386	0.0366	0.039		74970	95329.5	81900	73116	96850	74556	0.0434	-0.3	0.8015	0.0394	0.0405	0.0396	0.0379	0.0412		73353	73594.5	60217.5	73344	76595	62190	0.6026
	0.6172	0.2618		0.1793	0.6208		0.7218	0.509		0.7172	0.3541		73594.5	106533	78183	72430	101126	77513	0.9075	0.8228	0.8081	0.0387	0.0392	0.0386	0.0365	0.0389		74235	100653	77353.5	72728	96681	77272	0.9853	0.7249	0.8029	0.0393	0.0402	0.0392	0.0377	0.0407		75684	71494.5	63346.5	77253	75848	60637	1.3
	0.5186	0.4404		0.424	0.5524		0.556	0.644		0.6461	0.3844		70329	99330	76891.5	78123	93398	78307	0.5681	-0.3	0.808	0.0389	0.0391	0.0384	0.0366	0.039		71242.5	99561	76996.5	70066	104674	80714	0.5143	1.2989	0.803	0.0392	0.0402	0.0392	0.0378	0.0406		71883	80829	60490.5	74983	76075	61371	1.3
	0.4289	0.2964		0.2097	0.5473		0.734	0.5185		0.7455	0.3996		72009	93733.5	78529.5	73281	99337	76668	1.3	0.815	0.8093	0.0387	0.0388	0.0381	0.0364	0.0387		78025.5	100737	76986	76154	100651	80836	-0.3	0.0439	0.8031	0.0393	0.0402	0.0392	0.0376	0.0406		70959	75810	60165	76552	79097	63367	0.735
	0.5016	0.3478		0.1889	0.4554		0.6996	0.5379		0.6944	0.4931		73185	104864	77427	79475	103423	75734	1.3	-0.297	0.8091	0.0386	0.0389	0.0382	0.0364	0.0387		73006.5	100863	76681.5	76288	103680	77402	0.8943	0.4619	0.8034	0.0392	0.0401	0.0393	0.0376	0.0404		75946.5	76597.5	63304.5	75120	76822	61142	0.2178
	0.5092	0.5121		0.2221	0.4919		0.7378	0.5106		0.7455	0.3833		74056.5	100443	81354	73013	98454	81186	0.9475	0.6559	0.8086	0.0388	0.039	0.0383	0.0367	0.0385		73930.5	97818	76870.5	78180	93628	80256	0.0173	-0.3	0.8036	0.0392	0.0401	0.0393	0.0376	0.0402		73783.5	76818	64533	76606	75127	58892	-0.2509
	0.68	0.4149		0.3028	0.6391		0.6571	0.567		0.6092	0.4804		77091	101073	76902	76929	95861	78914	1.3	0.9699	0.8091	0.0387	0.0391	0.0382	0.0364	0.0385		75201	101241	76335	76061	96707	78139	1.3	1.2341	0.8037	0.0394	0.0401	0.0391	0.0374	0.0403		74980.5	73731	63640.5	70376	77313	64178	1.3
	0.6843	0.5314		0.1365	0.4506		0.6101	0.6111		0.4827	0.395		71946	100149	77448	76171	101667	78033	0.9076	0.2643	0.8105	0.0386	0.0388	0.0379	0.0363	0.038		73216.5	97513.5	78760.5	73633	96358	75934	0.2073	1.3	0.8038	0.0393	0.0401	0.0391	0.0373	0.0403		72870	81669	61929	75676	77388	60215	0.4625
	0.5727	0.3469		0.1849	0.6542		0.785	0.5595		0.163	0.3844		80241	99960	76009.5	73320	102003	80320	1.3	-0.3	0.8095	0.0386	0.039	0.0379	0.0365	0.0385		71127	97797	80755.5	71821	98583	79252	-0.3	0.5311	0.8038	0.0394	0.04	0.0392	0.0374	0.0402		71662.5	81364.5	62863.5	74067	78066	62314	0.6193
	0.5704	0.4028		0.1315	0.5864		0.7193	0.6131		0.2899	0.3198		75967.5	98269.5	77962.5	69531	107060	78756	0.7479	1.3	0.8094	0.0385	0.039	0.0383	0.0364	0.0383		73689	98028	75379.5	72969	99088	77364	0.1463	1.3	0.8034	0.0393	0.0401	0.0393	0.0375	0.0404		73426.5	75096	58758	74574	78001	60180	0.7403
	0.5117	0.2829		0.2322	0.6041		0.6962	0.5621		0.4884	0.4106		73521	104444	75127.5	74902	101728	77980	-0.3	1.3	0.8095	0.0385	0.0389	0.0382	0.0365	0.0383		74854.5	96348	76723.5	75137	92702	75656	0.7591	1.084	0.8032	0.0395	0.0402	0.0392	0.0374	0.0404		70476	77332.5	61855.5	76477	78510	62224	0.9512
	0.6127	0.4988		0.1619	0.759		0.7449	0.6143		0.4239	0.5119		76923	97398	75621	72623	97534	76900	1.3	-0.0327	0.8081	0.0389	0.0392	0.0385	0.0368	0.0386		70014	97377	76608	76783	100711	77872	0.8888	0.33	0.8043	0.0392	0.0401	0.039	0.0375	0.0399		71368.5	79464	57865.5	74479	80066	63225	0.4092
	0.3575	0.4586		0.1337	0.5997		0.7056	0.4776		0.3226	0.5056		73615.5	100202	78445.5	72587	104264	77149	1.3	1.3	0.8096	0.0388	0.0389	0.038	0.0365	0.0383		74214	94248	74928	72428	102553	76698	0.7865	1.274	0.8029	0.0395	0.0403	0.0392	0.0378	0.0402		72954	79411.5	57445.5	71734	77052	59846	1.3
	0.3799	0.4477		0.2419	0.6902		0.5966	0.5829		0.4092	0.4981		73237.5	94332	78981	73838	108593	83833	0.7539	0.9596	0.8082	0.0391	0.0389	0.0384	0.0368	0.0385		72418.5	96316.5	78004.5	74686	99451	77561	1.0894	0.5802	0.8037	0.0394	0.0402	0.039	0.0376	0.0401		72124.5	76251	61057.5	73062	78108	61822	0.7852
	0.5055	0.4252		0.219	0.5819		0.7796	0.475		0.4958	0.5214		73573.5	98605.5	74571	75402	101110	77125	0.6292	0.578	0.8083	0.0388	0.039	0.0387	0.0368	0.0384		73185	98332.5	74539.5	75920	98536	81366	0.3009	0.0693	0.8036	0.0393	0.0402	0.0391	0.0379	0.0397		69552	79096.5	62160	70640	75094	65075	-0.3
	0.5197	0.4323		0.2052	0.6414		0.6721	0.6002		0.3531	0.447		75243	103152	74802	80330	101069	76890	0.5899	-0.3	0.8097	0.0389	0.0388	0.0381	0.0365	0.0381		73080	98658	77542.5	74682	98966	80025	0.4348	0.1613	0.8039	0.0394	0.0403	0.0389	0.0375	0.04		72870	74266.5	59241	71978	78346	62958	0.4617
	0.4208	0.4161		0.2491	0.591		0.6741	0.5635		0.3939	0.3936		70896	95340	80335.5	77007	98981	80276	1.0061	0.3734	0.8091	0.039	0.0388	0.0382	0.0367	0.0382		70633.5	95655	75495	69772	92720	82876	-0.3	0.7731	0.8049	0.0392	0.04	0.0388	0.0376	0.0395		71505	79201.5	61687.5	75370	76536	64102	0.3319
	0.717	0.2841		0.2189	0.6955		0.839	0.4934		0.5449	0.4681		71841	93901.5	77700	79268	100393	80831	0.8164	0.4664	0.81	0.0387	0.0387	0.0382	0.0365	0.0379		74560.5	100516	76954.5	74281	98047	79136	1.3	0.8983	0.8039	0.0393	0.0401	0.0391	0.0374	0.0401		70770	77920.5	62464.5	74596	76193	62674	0.9092
	0.5178	0.409		-0.0144	0.499		0.7048	0.5083		0.5597	0.4812		75190.5	98973	76335	77996	100519	77178	0.8377	0.3553	0.8108	0.0384	0.0386	0.038	0.0363	0.038		74634	103372	79779	72915	97364	79879	1.0131	0.7775	0.8033	0.0395	0.0402	0.0392	0.0374	0.0404		75253.5	77248.5	60606	70963	76608	62312	1.3
	0.3875	0.3999		0.2077	0.6616		0.594	0.3921		0.4402	0.5303		73657.5	103730	77742	71757	101773	78422	1.214	0.5073	0.8098	0.0387	0.0388	0.0381	0.0364	0.0382		73857	97692	80535	73182	98241	73296	0.0171	-0.3	0.8026	0.0397	0.0403	0.0393	0.0374	0.0407		73563	77164.5	62338.5	70997	77800	60805	0.5573
	0.4621	0.5036		0.2784	0.6186		0.8048	0.5402		0.477	0.4676		72334.5	101756	80419.5	75907	101807	78334	1.3	0.0142	0.8108	0.0384	0.0387	0.0378	0.0362	0.0382		71946	97818	81606	70056	103064	75436	-0.3	1.3	0.802	0.0397	0.0405	0.0394	0.0376	0.0407		74235	76618.5	61855.5	72810	74216	60858	0.7933
	0.8289	0.3337		0.2397	0.589		0.7415	0.472		0.4994	0.5086		73689	98920.5	77427	72742	96731	73488	0.4433	0.6981	0.8089	0.0388	0.0391	0.0381	0.0366	0.0384		71568	104002	75043.5	72952	101801	81419	-0.1471	1.3	0.8016	0.0398	0.0406	0.0395	0.038	0.0404		71568	79380	61530	74775	74687	58561	0.3336
	0.3423	0.378		0.2608	0.6375		0.77	0.5116		0.4362	0.5586		73374	97566	76881	72360	99307	81963	0.1252	1.3	0.8089	0.0385	0.0391	0.0383	0.0367	0.0385		75526.5	96768	74718	73138	102554	71912	1.3	1.3	0.8026	0.0398	0.0404	0.0393	0.0376	0.0403		70654.5	74424	64953	72278	79630	63230	1.3
	0.4787	0.5166		0.3207	0.5924		0.7939	0.5781		0.2693	0.4348		76240.5	103436	76828.5	74416	100780	76481	0.928	0.5927	0.8075	0.0389	0.0394	0.0385	0.0367	0.0389		73195.5	99981	72261	75625	99178	80215	0.1698	-0.3	0.8026	0.0397	0.0404	0.0394	0.038	0.0399		72502.5	73731	57760.5	73816	75552	64104	0.3307
	0.5363	0.3917		0.282	0.6119		0.6515	0.57		0.4152	0.4229		73059	100275	77448	74007	101552	77481	0.9854	0.5739	0.8073	0.0389	0.0394	0.0386	0.0368	0.039		74035.5	102406	75159	73564	100659	75905	1.3	0.7875	0.8049	0.0395	0.0399	0.0387	0.0373	0.0398		73626	77353.5	63021	70272	75968	61680	0.7795
	0.6624	0.4302		0.1728	0.5348		0.7147	0.5315		0.3959	0.5064		81028.5	96180	74560.5	72595	100771	79179	-0.3	-0.3	0.8086	0.0388	0.0391	0.0381	0.0367	0.0387		70980	98731.5	78277.5	75570	99287	77317	1.2295	0.108	0.8047	0.0393	0.0398	0.0389	0.0373	0.04		70686	76125	61341	69945	83675	62975	0.8065
	0.5047	0.4866		0.2206	0.7746		0.7229	0.6062		0.5126	0.4135		73878	101346	75894	73703	105484	75948	0.9866	1.0442	0.8081	0.0388	0.0392	0.0382	0.0367	0.0389		76114.5	99414	81459	74354	97300	80456	0.7944	0.5456	0.8053	0.0393	0.0397	0.0386	0.0372	0.0399		72229.5	78550.5	61666.5	70610	77568	62592	1.3
	0.5461	0.3379		0.2223	0.8157		0.789	0.5311		0.5381	0.3761		72639	101493	78393	76119	107551	76721	1.2126	0.6351	0.8094	0.0385	0.0389	0.038	0.0365	0.0388		75663	102102	82509	73069	94491	78196	0.7029	0.7458	0.8015	0.0401	0.0404	0.0393	0.0377	0.0409		74035.5	77973	61614	72741	78810	59591	0.1844
	0.4556	0.4599		0.184	0.6101		0.7758	0.5853		0.3633	0.6105		76576.5	106124	76198.5	82398	100436	79028	0.0452	-0.3	0.8083	0.0387	0.0391	0.0382	0.0368	0.0389		72523.5	98574	75978	69548	98525	79406	-0.3	0.0162	0.8041	0.0397	0.0399	0.0389	0.0375	0.0399		74361	79149	60375	74199	72566	63422	1.3
	0.4986	0.5044		0.2223	0.5653		0.7074	0.57		0.572	0.615		81039	101986	79401	81078	101546	77741	0.1948	1.0971	0.8076	0.0389	0.0393	0.0383	0.0369	0.039		69016.5	94920	76324.5	71097	94357	75140	1.3	-0.3	0.8049	0.0393	0.0399	0.0388	0.0372	0.0399		77920.5	78561	62716.5	72864	77798	62457	0.9573
	0.6287	0.2979		0.2104	0.591		0.726	0.6031		0.4938	0.4771		74613	103509	71242.5	79959	99086	80630	0.0895	-0.3	0.8089	0.0386	0.0389	0.0381	0.0368	0.0388		71431.5	101787	75306	74487	99315	76635	0.3051	-0.3	0.8042	0.0395	0.0399	0.0391	0.0375	0.0398		74812.5	79086	58800	70243	80176	59771	1.3
	0.4647	0.341		0.1713	0.8488		0.7121	0.5551		0.3632	0.4971		80482.5	98070	77742	78071	94417	76754	0.8599	0.6024	0.8086	0.0387	0.0391	0.0381	0.0366	0.0389		72397.5	98637	74886	74567	95568	77818	-0.3	1.3	0.8052	0.0395	0.0398	0.0386	0.0372	0.0398		73867.5	76135.5	61729.5	75634	79639	61001	1.1604
	0.7134	0.3369		0.0894	0.5827		0.6598	0.5404		0.4946	0.4117		78592.5	100684	80409	82767	102706	77383	1.3	0.3263	0.8081	0.0386	0.0391	0.0384	0.0367	0.0391		73111.5	95823	79212	74604	96106	80212	0.6397	0.1594	0.8057	0.0392	0.0396	0.0387	0.0372	0.0397		76167	77899.5	58978.5	77458	81469	60211	0.7977
	0.3442	0.5038		0.1906	0.629		0.1069	0.3763		0.205	0.3993		78697.5	110964	78099	75439	101530	87469	1.3	0.7433	0.8082	0.0387	0.0392	0.0383	0.0369	0.0387		71053.5	96736.5	76167	73649	95611	77827	0.4696	-0.3	0.8047	0.0394	0.0398	0.0388	0.0373	0.0401		72786	78655.5	64050	70212	74952	64456	1.0691
	0.4502	0.4926		0.3011	0.6576		0.4228	0.4201		0.4612	0.4031		84388.5	102690	76597.5	76502	102530	75848	0.9148	0.0199	0.8077	0.0387	0.0394	0.0384	0.0368	0.0391		73878	98941.5	76692	71984	97693	73192	0.4731	0.3973	0.8043	0.0394	0.0399	0.0388	0.0374	0.0401		74214	79999.5	60963	72729	80815	60454	0.5681
	0.7519	0.3531		0.275	0.6572		0.2278	0.4375		0.5567	0.5303		79695	101976	77269.5	77990	100911	81707	-0.3	0.3845	0.8086	0.0386	0.0391	0.0383	0.0367	0.0386		70014	97902	74623.5	71869	101390	76343	0.7565	0.6528	0.805	0.0392	0.0397	0.0387	0.0375	0.0399		72229.5	73122	62601	75625	78427	62447	1.018
	0.7579	0.3623		0.1819	0.5793		0.3995	0.4928		0.4493	0.3898		79485	101230	77059.5	77732	103924	73467	-0.3	1.3	0.8076	0.0388	0.0393	0.0382	0.0368	0.0392		71284.5	97965	80598	69416	100564	73781	-0.12	1.3	0.8046	0.0395	0.0399	0.0386	0.0372	0.0402		69468	76786.5	60700.5	71995	78107	65219	0.4599
	0.4612	0.4213		0.2293	0.6097		0.3134	0.4076		0.5353	0.469		75841.5	91360.5	77101.5	81892	100370	78119	0.9367	0.5982	0.8073	0.039	0.0392	0.0385	0.037	0.0389		73195.5	101314	76692	76101	94192	73375	0.5597	1.3	0.804	0.0398	0.0401	0.0386	0.0373	0.0402		73143	77647.5	60994.5	72263	79013	63118	0.1861
	0.5651	0.5226		0.1738	0.4632		0.292	0.3565		0.4009	0.4922		76566	100002	81228	76891	102297	81448	0.9225	0.876	0.8079	0.039	0.0392	0.0382	0.0368	0.039		75148.5	91539	75579	75271	99732	80152	0.6452	0.9853	0.8043	0.0395	0.0401	0.0386	0.0378	0.0397		71578.5	79558.5	58915.5	73258	78427	62671	0.1273
	0.4956	0.3674		0.2241	0.6199		0.2258	0.4276		0.3929	0.3917		78981	99865.5	79579.5	72758	99078	78211	0.8367	0.1123	0.809	0.0387	0.0391	0.038	0.0364	0.0387		71494.5	98899.5	76345.5	71125	95677	80385	-0.3	0.8971	0.803	0.0395	0.0405	0.039	0.0378	0.0402		72838.5	74644.5	58957.5	76650	79038	60145	0.8736
	0.3304	0.3969		0.3324	0.603		0.3496	0.4401		0.1275	0.4718		81217.5	102774	78046.5	83301	107143	79412	0.8253	0.6771	0.807	0.0393	0.0393	0.0385	0.0369	0.039		73395	99718.5	75253.5	72342	99712	77750	-0.3	0.0061	0.8047	0.0391	0.0401	0.0384	0.0377	0.0399		73248	81679.5	58621.5	74262	77137	63113	-0.3
	0.2742	0.6904		0.2491	0.5123		0.3213	0.4105		0.3657	0.5184		77437.5	102921	77521.5	80169	100476	78212	0.2932	-0.3	0.8077	0.039	0.0393	0.0385	0.0366	0.039		70948.5	97356	75936	70009	98477	74967	-0.2305	1.3	0.8059	0.039	0.0397	0.0382	0.0374	0.0398		71148	73741.5	61992	74860	77307	60753	1.2052
	0.2318	0.7167		0.2843	0.5475		0.2338	0.4609		0.7681	0.3954		79947	104895	79863	79231	102353	80222	1.1238	0.7802	0.8075	0.0391	0.0392	0.0384	0.0367	0.0391		75316.5	98259	77805	71818	103250	74350	-0.3	1.3	0.8055	0.0393	0.0399	0.0382	0.0372	0.04		70003.5	78561	61792.5	75338	80419	62600	0.8991
	0.4138	0.5819		0.2682	0.5994		0.0872	0.4769		0.5208	0.5174		77311.5	103268	77500.5	79166	100932	77748	1.3	1.3	0.8089	0.039	0.039	0.038	0.0363	0.0389		74298	103299	75505.5	76142	97518	76676	1.3	1.3	0.8056	0.0391	0.0399	0.0382	0.0374	0.0397		70602	77910	60060	69558	76542	61881	1.3
	0.3305	0.6461		0.2622	0.5706		0.4283	0.4075		0.569	0.5848		78361.5	102974	78687	79830	106240	79716	0.8215	0.6899	0.8082	0.0391	0.0392	0.0381	0.0364	0.0391		76240.5	108696	77941.5	69798	99513	79244	1.0909	0.5877	0.8049	0.0395	0.0399	0.0383	0.0375	0.0399		70644	77805	61477.5	71011	79122	60843	1.3
	0.1694	0.6752		0.2014	0.6355		0.2439	0.4208		0.4158	0.525		78151.5	101126	74161.5	79628	104724	75267	0.8211	0.7091	0.8076	0.0389	0.0393	0.0385	0.0365	0.0391		74959.5	102848	70864.5	71059	102099	80205	-0.3	0.161	0.8033	0.0398	0.0404	0.0386	0.038	0.04		75400.5	77479.5	59976	69533	74182	61563	1.2094
	0.27	0.5885		0.1791	0.6212		0.2291	0.3593		0.2948	0.4715		77973	104360	77122.5	77196	101838	76367	0.8136	0.7644	0.8083	0.0388	0.0391	0.0383	0.0366	0.039		75211.5	95938.5	73962	76030	97119	75295	0.5999	0.5905	0.8042	0.0397	0.0402	0.0383	0.0378	0.0398		74466	77574	61057.5	74535	80472	60725	1.1262
	0.0631	0.6253		0.1399	0.6385		0.4473	0.4657		0.211	0.4067		75568.5	101577	77259	74896	98252	72713	0.4679	0.8318	0.8088	0.0391	0.039	0.0379	0.0363	0.0389		73059	91497	74308.5	72371	102940	78285	0.7301	1.064	0.8048	0.0393	0.0401	0.0383	0.0379	0.0396		72124.5	75831	59934	77465	75630	59766	1.0338
	0.413	0.4687		0.195	0.6174		0.3585	0.4553		0.3609	0.6763		71494.5	100138	79348.5	77996	103542	75654	1.3	0.3436	0.8081	0.0392	0.0392	0.038	0.0365	0.039		76408.5	100852	71725.5	75004	99170	73549	1.3	0.545	0.8058	0.0393	0.0399	0.038	0.0373	0.0396		71022	76156.5	61866	73542	78179	62834	0.8243
	0.1348	0.4945		0.2742	0.6023		0.3841	0.5451		0.2234	0.5592		73468.5	97828.5	74697	78238	102666	77692	0.7623	0.5035	0.8078	0.0392	0.0393	0.0382	0.0365	0.039		74487	100076	76230	76884	98542	74112	-0.3	-0.3	0.8058	0.0398	0.0397	0.0379	0.0372	0.0396		72282	77574	61750.5	76434	74315	59763	-0.3
	0.2778	0.609		0.6464	0.4352		0.2431	0.5643		0.3141	0.4886		73668	98542.5	76933.5	72238	97390	77972	1.3	0.4463	0.8067	0.0393	0.0394	0.0385	0.037	0.039		70203	98815.5	75169.5	72760	101859	72348	1.3	0.5434	0.8053	0.0398	0.0401	0.0381	0.0376	0.0391		70948.5	77238	60217.5	74826	79739	64572	0.5943
	0.2014	0.548		0.7208	0.3891		0.1355	0.7035		-0.0018	0.3055		74938.5	100474	78088.5	74912	100125	80848	-0.1578	0.9295	0.8064	0.0396	0.0396	0.0385	0.0369	0.0391		70759.5	102438	75012	72290	100120	78877	-0.2559	1.3	0.8043	0.0399	0.0403	0.0383	0.0378	0.0394		68187	76944	59188.5	77289	78613	59465	0.975
	0.1819	0.5081		0.6339	0.4244		0.1205	0.4922		0.3505	0.4457		75348	96106.5	82435.5	74721	98739	80882	1.3	1.3	0.8073	0.0392	0.0394	0.0382	0.0368	0.039		68145	96474	76188	72593	94149	82046	0.266	-0.3	0.8048	0.0398	0.0401	0.0385	0.0378	0.0391		73783.5	77038.5	63199.5	71617	77124	59160	0.34
	0.6567	0.5822		0.9076	0.4365		-0.0305	0.4784		0.2189	0.4748		73899	98752.5	76429.5	75745	101812	79707	0.5995	0.6237	0.8067	0.0391	0.0395	0.0385	0.037	0.0391		72607.5	97681.5	73899	73542	102069	80802	0.4353	0.8244	0.8048	0.0395	0.0401	0.0385	0.0378	0.0392		73153.5	76849.5	60679.5	70159	75177	62794	1.3
	0.5216	0.584		0.6724	0.5414		0.2297	0.642		0.3616	0.4474		72954	103320	76566	74252	99666	74932	0.5905	1.3	0.8071	0.0392	0.0394	0.0383	0.0368	0.0391		73920	98080.5	76986	73510	99598	77987	0.5253	1.3	0.8078	0.0391	0.0395	0.0378	0.0368	0.039		69846	75012	59472	75137	79586	61557	0.8255
	0.467	0.5119		0.7588	0.3658		0.0241	0.6023		0.2894	0.417		76125	105168	75579	78554	95953	80936	1.3	1.3	0.8064	0.0395	0.0395	0.0384	0.037	0.0392		72156	94741.5	80304	71394	98393	79596	1.3	1.2637	0.808	0.039	0.0393	0.0377	0.0368	0.0392		73909.5	75064.5	60301.5	74532	78701	60287	1.0034
	0.4388	0.4956		0.9024	0.4038		0.1945	0.4432		0.3183	0.3962		77038.5	99823.5	75474	77363	105049	80416	0.529	0.9415	0.8059	0.0396	0.0398	0.0385	0.0371	0.0392		72124.5	97345.5	84210	77153	106294	79142	1.3	0.6402	0.8076	0.0392	0.0394	0.0377	0.0369	0.0392		70213.5	76030.5	60354	76531	78655	61776	0.8628
	0.3305	0.4363		0.8708	0.4142		0.228	0.4664		0.302	0.4606		73342.5	101000	76996.5	72803	98834	81945	-0.3	0.8006	0.8053	0.0393	0.0398	0.0388	0.0371	0.0396		74182.5	94143	74665.5	76284	98575	74684	0.9972	0.6784	0.8068	0.0392	0.0397	0.038	0.0373	0.039		69762	75159	59892	74900	77763	61483	0.8295
	0.2763	0.5973		0.687	0.5237		0.2502	0.39		0.2431	0.4247		75862.5	98710.5	75978	72757	104355	74541	1.3	1.3	0.8063	0.0391	0.0394	0.0387	0.037	0.0396		72460.5	97671	74970	71449	101738	79873	0.3839	1.3	0.8053	0.0393	0.04	0.0385	0.0376	0.0392		72481.5	76377	62905.5	73489	78097	62657	1.1002
	0.3081	0.5898		0.6436	0.5446		0.395	0.4894		0.3332	0.5394		76944	101325	81648	73334	100384	73558	0.36	0.2068	0.8076	0.039	0.0393	0.0382	0.0366	0.0393		71190	98290.5	79002	73059	100957	79760	0.8568	0.5879	0.8071	0.0391	0.0396	0.038	0.0371	0.0391		71158.5	76272	61824	72587	74722	59581	0.0514
	0.4023	0.649		0.7309	0.5		0.3905	0.5074		-0.2769	0.3825		71284.5	106239	78792	74561	97903	76795	0.717	1.3	0.8076	0.0391	0.0393	0.0381	0.0367	0.0393		73006.5	103509	79348.5	71145	99025	78963	0.9427	0.7066	0.8078	0.0391	0.0394	0.0376	0.0368	0.0393		69573	73825.5	60763.5	69739	74528	61974	0.4177
	0.2579	0.5734		0.705	0.4949		0.2245	0.4716		0.0686	0.3341		72555	102742	74833.5	74234	105534	83672	0.3359	0.6244	0.807	0.0394	0.0395	0.0382	0.0369	0.039		72723	95413.5	75169.5	78386	102504	77814	0.8283	0.556	0.8061	0.039	0.0396	0.0384	0.0374	0.0396		76713	76765.5	59839.5	71693	74929	60146	1.0468
	0.176	0.5715		0.7056	0.445		0.2558	0.4423		0.3279	0.5056		69457.5	96967.5	79306.5	77813	101984	80962	0.8898	0.3751	0.8051	0.0396	0.0397	0.0389	0.0372	0.0395		73489.5	99666	77143.5	75250	97198	80164	-0.3	1.3	0.8078	0.0389	0.0394	0.0378	0.0368	0.0394		71683.5	73248	62328	69604	77187	62133	1.1172
	0.4689	0.5861		0.7771	0.5375		0.281	0.3911		0.2404	0.4323		79779	103352	78130.5	76500	98353	80123	1.3	0.6039	0.8077	0.0392	0.0392	0.0382	0.0366	0.0391		73227	95182.5	79474.5	73092	100584	76156	1.3	1.0256	0.8077	0.0389	0.0395	0.0377	0.0368	0.0395		74823	76041	64008	74265	76978	60109	-0.1077
	0.2866	0.7286		0.5977	0.503		0.3824	0.3969		0.2547	0.3816		74518.5	100328	71935.5	77439	102245	77135	0.482	0.3963	0.8068	0.0392	0.0394	0.0384	0.0369	0.0393		73279.5	99298.5	77521.5	76929	104657	80129	0.7755	0.5949	0.8063	0.039	0.0398	0.0381	0.0375	0.0393		71043	75484.5	62727	78349	76625	61571	1.1586
	0.6733	0.4278		0.6768	0.4613		0.3405	0.4434		0.1239	0.4195		74980.5	101430	78256.5	75944	96788	78166	0.976	1.2619	0.8088	0.0391	0.0391	0.0378	0.0363	0.0388		75295.5	99655.5	72954	73765	103914	83799	0.201	1.3	0.8053	0.0389	0.04	0.0385	0.0377	0.0396		69216	81364.5	62107.5	73460	75284	59951	0.4599
	0.7323	0.4122		0.6953	0.4594		0.3746	0.4508		0.0967	0.4447		72061.5	97671	80283	73589	104219	81487	0.8703	0.8108	0.8069	0.0395	0.0395	0.0383	0.0367	0.0391		72250.5	99372	78372	71260	93149	76134	0.7632	0.8627	0.8079	0.0387	0.0395	0.0379	0.0367	0.0393		71725.5	76954.5	60238.5	72367	79741	63895	0.4839
	0.713	0.491		0.6082	0.4104		0.2478	0.4307		0.0513	0.4498		72492	101598	79044	73269	105842	76478	1.3	0.8452	0.8064	0.0393	0.0396	0.0386	0.037	0.0392		72912	98259	76135.5	74310	98603	79811	0.3216	0.1975	0.8061	0.0389	0.0397	0.0383	0.0374	0.0397		73573.5	75054	63199.5	73359	74742	61961	0.2983
	0.7345	0.4059		0.8319	0.5186		0.3613	0.4472		0.2419	0.4585		70297.5	98563.5	75495	82068	100926	77046	0.9011	0.1672	0.8068	0.0393	0.0395	0.0384	0.0369	0.039		76020	99771	75495	73961	101085	82875	-0.1123	-0.3	0.8072	0.0384	0.0396	0.0382	0.0372	0.0394		73710	79548	63451.5	70046	78575	61510	0.7049
	0.7216	0.4243		0.6926	0.4477		0.3177	0.4648		0.0894	0.4744		74686.5	107278	77238	75450	104047	77907	1.3	1.3	0.8085	0.0392	0.0392	0.0379	0.0366	0.0387		75075	97387.5	79201.5	75859	97612	82132	0.256	0.2226	0.8056	0.0389	0.0397	0.0386	0.0372	0.04		73542	75726	62023.5	71324	78243	61295	-0.3
	0.6266	0.4393		0.7189	0.4129		0.3605	0.5102		0.1792	0.5626		76198.5	98763	74833.5	73846	104789	77839	0.55	1.3	0.8073	0.0394	0.0395	0.0382	0.0367	0.0388		74613	100622	78624	69271	99212	78836	1.0324	0.2088	0.8075	0.0385	0.0393	0.0381	0.037	0.0395		69951	76671	61855.5	70355	75423	63126	-0.3
	0.649	0.4322		0.7062	0.5112		0.2307	0.4645		0.0194	0.4021		74560.5	103540	73962	73754	107568	78340	0.4239	1.2504	0.8063	0.0394	0.0396	0.0386	0.0371	0.0389		71830.5	96075	75715.5	71187	95151	76714	1.3	0.5895	0.8068	0.0386	0.0394	0.0385	0.0372	0.0396		72597	75442.5	61467	65980	74932	62936	1.2596
	0.647	0.4585		0.7009	0.5375		0.3326	0.4922		0.3812	0.5269		74445	103215	76734	72630	102534	79873	-0.3	0.2728	0.8068	0.0394	0.0393	0.0384	0.037	0.039		72922.5	98647.5	74424	74195	97043	76413	-0.2004	1.3	0.8065	0.0386	0.0395	0.0386	0.0371	0.0397		72838.5	78466.5	59409	72512	77476	61737	-0.3
	0.7552	0.4194		0.6982	0.4956		0.8156	0.5392		0.2928	0.5055		74056.5	97923	75180	73389	104073	75907	0.8829	1.1218	0.8079	0.0392	0.0392	0.0381	0.0367	0.0388		70990.5	104612	76345.5	73061	99062	73221	0.5268	1.3	0.8063	0.0389	0.0396	0.0384	0.0371	0.0397		70518	78445.5	61404	74817	77636	60384	1.3
	0.7251	0.4345		0.7044	0.4771		0.796	0.5887		0.1257	0.426		75096	103876	76870.5	72139	105197	81972	-0.3	-0.3	0.8069	0.0392	0.0394	0.0385	0.037	0.0391		74812.5	92673	73185	71222	102657	74683	0.8102	1.3	0.8058	0.0389	0.0396	0.0387	0.0375	0.0396		70843.5	76755	60511.5	73085	76410	63374	0.3985
	0.786	0.4959		0.7309	0.4804		0.7973	0.6445		0.1812	0.3941		72649.5	99025.5	75526.5	76926	100909	79850	0.5876	0.3058	0.8057	0.0394	0.0395	0.0389	0.0372	0.0394		72765	96096	76618.5	71242	94476	78853	1.3	0.5154	0.8066	0.0386	0.0396	0.0384	0.0371	0.0396		73269	74949	62517	73767	74380	59818	0.0256
	0.7092	0.434		0.7679	0.4307		0.7341	0.5436		0.3232	0.5307		74655	102018	80073	74462	97481	74346	0.4523	0.9592	0.8068	0.0395	0.0392	0.0385	0.0368	0.0393		70864.5	97713	75957	72638	96850	77330	0.3987	-0.3	0.8072	0.0386	0.0395	0.0381	0.0371	0.0395		73258.5	75001.5	61992	73458	80073	59217	1.3
	0.671	0.3997		0.7111	0.4822		0.8176	0.5593		0.0814	0.3545		73248	99025.5	78403.5	73816	97397	75178	0.2474	1.3	0.8084	0.0392	0.0389	0.0379	0.0363	0.0392		70035	98626.5	79033.5	71911	103738	74492	1.3	0.7315	0.8086	0.0382	0.0393	0.0379	0.0369	0.039		72555	77395.5	63115.5	70309	77709	59892	0.3748
	0.8116	0.4437		0.679	0.358		0.7683	0.5845		0.1679	0.5425		73006.5	102134	73626	73581	105814	79639	0.4144	0.865	0.8078	0.0392	0.039	0.0383	0.0366	0.0391		73216.5	95844	75747	71641	97324	78630	-0.0343	-0.3	0.8078	0.0382	0.0395	0.0383	0.0371	0.0391		70738.5	78078	63042	75331	75179	60055	-0.3
	0.7121	0.4644		0.7161	0.4486		0.7378	0.5365		0.2457	0.4563		72628.5	104685	77763	72505	103901	78178	1.3	0.8639	0.8071	0.0392	0.0392	0.0385	0.0366	0.0395		70434	101734	82582.5	73529	94840	78113	0.4595	1.3	0.8074	0.0384	0.0395	0.0382	0.0369	0.0396		71652	77280	61099.5	74183	78257	61911	0.8121
	0.7795	0.4298		0.4988	0.4557		0.7798	0.5981		0.1966	0.2956		73510.5	101588	79758	74740	99718	73330	0.0905	1.3	0.8094	0.0387	0.0387	0.038	0.0363	0.0389		73552.5	97125	83023.5	72117	93452	78239	0.5164	0.719	0.8072	0.0387	0.0394	0.0382	0.037	0.0394		75148.5	77374.5	61803	74250	74694	63373	1.3
	0.7012	0.5059		0.7075	0.5072		0.8043	0.579		0.2382	0.3192		76114.5	101084	80881.5	80002	100579	77765	1.3	-0.1491	0.8079	0.039	0.039	0.0384	0.0366	0.0392		76933.5	99876	77983.5	71193	102789	83705	-0.3	-0.3	0.8054	0.0391	0.04	0.0387	0.0375	0.0394		71253	76954.5	62065.5	75742	73925	61711	1.3
	0.7214	0.5221		0.7958	0.4316		0.7654	0.5721		0.2593	0.3238		71305.5	101535	80818.5	70335	105779	77396	-0.3	1.2965	0.8097	0.0388	0.0388	0.0378	0.0362	0.0388		76114.5	94311	74371.5	72243	97481	81018	-0.118	-0.3	0.8055	0.0387	0.0402	0.0388	0.0376	0.0392		71106	74665.5	64186.5	74944	78112	63820	1.053
	0.7365	0.5027		0.7525	0.4087		0.7449	0.5153		0.3248	0.4885		70591.5	103026	79285.5	71063	103051	77962	-0.3	0.0504	0.8086	0.0389	0.039	0.0381	0.0364	0.039		72376.5	99099	78120	72996	102063	82025	0.4785	0.8271	0.8076	0.0384	0.0397	0.0384	0.0371	0.0388		72628.5	77742	62769	71694	73779	62170	0.891
	0.7057	0.426		0.7671	0.4037		0.7579	0.5917		0.1323	0.4516		71883	97639.5	77521.5	69589	101684	75309	-0.3	1.3	0.8074	0.039	0.0393	0.0386	0.0366	0.039		70843.5	99487.5	76009.5	74139	100154	74765	1.3	0.1682	0.8077	0.0385	0.0398	0.0383	0.037	0.0387		76440	72870	61173	72409	76432	64339	-0.1739
	0.6722	0.4435		0.7835	0.413		0.8355	0.5748		0.0497	0.366		73174.5	104128	76996.5	77891	99102	81628	-0.0717	1.3	0.8078	0.0392	0.0392	0.0386	0.0366	0.0386		71148	101577	74791.5	78329	101695	78902	0.6397	0.0162	0.8064	0.0387	0.0401	0.0388	0.0374	0.0386		71106	72733.5	61351.5	70663	75685	63877	0.4983
	0.7001	0.462		0.625	0.4481		0.778	0.5842		0.8384	0.5869		71032.5	99550.5	77826	69582	102838	78514	0.7275	1.3	0.808	0.0394	0.0392	0.0383	0.0364	0.0387		73563	101997	80409	73965	103883	75841	-0.3	0.8243	0.8091	0.0382	0.0394	0.038	0.0369	0.0385		70360.5	77563.5	62853	73245	77497	61807	1.3
	0.7136	0.4367		0.7635	0.4339		0.8236	0.5519		0.9399	0.5181		75789	97870.5	80314.5	76604	104670	83701	0.6922	0.893	0.8081	0.0392	0.0392	0.0384	0.0364	0.0387		73605	101913	77290.5	74972	93266	73999	0.6886	1.1878	0.8073	0.0389	0.0396	0.0382	0.037	0.039		71589	75474	61131	68520	76437	63383	-0.3
	0.8026	0.439		0.7623	0.4748		0.7857	0.6037		0.9122	0.5832		73531.5	98941.5	78687	76422	103621	80050	0.8474	0.6182	0.8071	0.0393	0.0393	0.0388	0.0368	0.0389		71452.5	98154	81364.5	73298	98897	79875	1.3	0.287	0.8082	0.0387	0.0394	0.0382	0.037	0.0385		72376.5	77416.5	59776.5	70756	79007	62548	-0.0109
	0.7256	0.4938		0.8145	0.4639		0.7892	0.5724		0.8902	0.6107		72985.5	98647.5	80881.5	71810	100697	82228	0.3936	1.3	0.8089	0.039	0.0389	0.0383	0.0363	0.0386		75516	94332	74340	71218	98754	79286	0.0245	1.3	0.8053	0.039	0.0402	0.039	0.0375	0.039		73122	78886.5	60942	70602	79624	61290	1.2426
	0.6779	0.5206		0.1203	0.5073		0.7392	0.5526		0.8061	0.6704		73594.5	104990	78666	75513	101878	78927	1.28	1.3	0.8096	0.039	0.0389	0.0379	0.0361	0.0384		77553	104097	78466.5	73494	97427	75963	0.8108	0.6217	0.8064	0.0391	0.0398	0.0384	0.0372	0.039		74172	77952	62937	70862	76021	61674	0.8058
	0.715	0.4577		-0.0709	0.3462		0.8429	0.6506		0.8247	0.6418		72828	102249	75652.5	73947	102489	79067	0.2847	0.1766	0.808	0.039	0.0392	0.0384	0.0364	0.0389		75085.5	99424.5	76975.5	75814	101481	80988	0.4097	0.7384	0.805	0.0394	0.0402	0.039	0.0376	0.0389		75148.5	75190.5	61183.5	76223	75305	62468	0.4807
	0.6915	0.4552		0.3099	0.4003		0.7739	0.5417		0.7905	0.5961		73888.5	101104	81427.5	78995	104226	80124	1.1882	0.3794	0.8069	0.0391	0.0393	0.0387	0.0368	0.0392		74833.5	93565.5	79380	77956	105616	74481	1.3	0.7942	0.8057	0.0391	0.0402	0.0388	0.0373	0.0388		73132.5	78781.5	61561.5	69659	75200	60071	0.8256
	0.7898	0.4379		0.1819	0.5111		0.7999	0.5571		0.9116	0.5048		72922.5	102186	79947	71545	100196	79070	0.7934	0.5909	0.8076	0.0391	0.0392	0.0385	0.0365	0.0391		73815	99750	73395	75159	96205	79891	-0.3	1.3	0.8068	0.0387	0.04	0.0386	0.0372	0.0387		71599.5	74119.5	62380.5	71341	82147	65446	0.7171
	0.757	0.4186		0.0807	0.3819		0.8224	0.5793		0.7814	0.4949		76062	101524	78319.5	76569	99699	77029	0.5054	1.3	0.8088	0.0388	0.039	0.0382	0.0362	0.039		72040.5	94521	78876	72489	90946	76210	0.5397	1.1435	0.808	0.0388	0.0394	0.0382	0.0369	0.0386		74665.5	78099	61288.5	75744	76554	63017	-0.3
	-0.038	0.3989		0.1669	0.4667		0.7669	0.6577		0.7881	0.6044		76576.5	95770.5	77532	73266	101183	85605	0.2066	1.3	0.8078	0.0388	0.0394	0.0385	0.0364	0.0391		72019.5	100832	79957.5	75263	93682	77800	0.6442	1.3	0.8086	0.0388	0.0393	0.0381	0.0367	0.0385		70875	78613.5	62496	71394	76347	61343	0.6025
	0.1235	0.6254		0.2099	0.5136		0.7933	0.5466		0.7391	0.5587		74812.5	103288	79716	75036	99840	79045	0.8278	1.0693	0.8069	0.0388	0.0395	0.0387	0.0366	0.0395		72355.5	102774	76335	71217	102421	78136	-0.3	0.2367	0.8078	0.0388	0.0396	0.0384	0.0368	0.0385		72933	79789.5	61950	72085	75851	60358	0.7504
	0.0921	0.5789		0.2203	0.4889		0.7685	0.5257		0.7206	0.579		78676.5	100506	76713	74507	97068	80284	1.3	0.4519	0.8067	0.0387	0.0394	0.0389	0.0368	0.0395		74077.5	102154	81385.5	80973	97513	75041	-0.3	-0.3	0.8082	0.0388	0.0394	0.0382	0.0366	0.0387		77269.5	77994	59850	73339	80158	66573	-0.3
	0.1357	0.4615		0.1117	0.503		0.8255	0.6178		0.712	0.5881		76692	103320	81207	69145	95913	75610	0.7277	0.4953	0.8057	0.0389	0.0398	0.0389	0.0369	0.0398		71337	95077.5	78109.5	73138	104232	79036	0.922	0.8356	0.8064	0.0392	0.0399	0.039	0.0371	0.0385		73132.5	75337.5	60249	75346	80733	61098	0.8996
	0.1965	0.381		0.1638	0.5065		0.8002	0.5584		0.7338	0.5717		75159	101398	79726.5	76871	96925	73030	0.292	1.3	0.8054	0.039	0.04	0.0389	0.037	0.0397		72954	104370	75012	73927	104676	74606	1.3	0.2392	0.8076	0.0391	0.0397	0.0382	0.0368	0.0386		69478.5	75348	60637.5	75539	78846	60948	0.9685
	0.1943	0.2613		0.1103	0.5329		0.7331	0.6231		0.7928	0.5228		73321.5	97104	78624	76054	98673	79512	0.8289	0.3648	0.8071	0.0386	0.0395	0.0387	0.0368	0.0393		72565.5	95130	79569	73140	96814	78188	1.3	0.7456	0.8073	0.0394	0.0396	0.0384	0.037	0.0382		69415.5	76965	60616.5	71835	75437	65900	0.1444
	0.1856	0.2667		0.1301	0.4986		0.7878	0.5097		0.7761	0.5956		75327	107930	75358.5	76431	100986	78894	1.3	1.1891	0.8059	0.0388	0.0396	0.0391	0.0369	0.0396		73636.5	97335	77689.5	77068	103875	76438	1.1435	0.6559	0.8071	0.0395	0.0398	0.0384	0.037	0.0382		70486.5	79453.5	60333	71087	75062	63633	1.3
	-0.0691	0.3837		0.1735	0.4944		0.8738	0.6632		0.8228	0.5269		75421.5	99088.5	80955	72695	93593	75835	0.6162	0.6684	0.8049	0.0391	0.0398	0.0392	0.0371	0.0399		70591.5	93796.5	77490	76846	93431	78165	0.8972	-0.0621	0.8051	0.0401	0.0402	0.0391	0.0373	0.0383		76419	74676	63241.5	74241	77487	61557	-0.3
	0.2001	0.315		0.1564	0.495		0.8893	0.5889		0.6813	0.5321		73899	99823.5	83863.5	74245	95761	78765	0.4216	1.0931	0.8044	0.0392	0.0401	0.0391	0.0373	0.0399		74025	100233	74823	72822	98073	82067	-0.3	0.6423	0.8041	0.0404	0.0405	0.0392	0.0377	0.0381		69951	76891.5	62653.5	70854	76953	62907	0.7919
	0.2453	0.4615		0.1779	0.4424		0.7186	0.4877		0.673	0.5534		71347.5	100160	75862.5	75020	101695	76888	0.8355	0.2948	0.8061	0.0391	0.0395	0.0388	0.0371	0.0393		77553	99760.5	73699.5	75972	103066	80889	0.1935	1.3	0.8057	0.0397	0.0401	0.039	0.0373	0.0382		70455	76597.5	60973.5	72531	74767	59812	-0.268
	0.2256	0.4575		0.1529	0.4986		0.7435	0.5194		0.7501	0.5594		72859.5	97030.5	77563.5	75579	105869	84169	0.6363	0.7647	0.8051	0.0393	0.0397	0.0391	0.0373	0.0394		70087.5	101798	75999	74408	94314	77871	1.3	1.3	0.8086	0.0392	0.0392	0.0382	0.0367	0.0381		73846.5	78036	62107.5	73260	80419	64150	0.468
	0.1777	0.533		0.2517	0.4815		0.801	0.5779		0.7471	0.545		72943.5	101062	77469	71009	97740	77152	0.9431	0.632	0.805	0.0394	0.0398	0.0391	0.0373	0.0394		73521	90720	74602.5	75291	104383	75370	0.9526	0.8853	0.8066	0.0393	0.0395	0.0389	0.037	0.0386		70990.5	81112.5	62685	72907	79565	61747	-0.3
	0.2167	0.5458		0.1419	0.407		0.7288	0.5612		0.848	0.5238		76765.5	98983.5	74917.5	75725	97518	76541	1.3	0.5848	0.8062	0.0393	0.0396	0.0387	0.0371	0.0392		74592	102480	78907.5	77757	96201	75975	0.515	1.3	0.8085	0.0388	0.0393	0.0383	0.0367	0.0384		73006.5	81018	61897.5	76286	78197	62238	0.5738
	0.1527	0.4942		0.2294	0.5262		0.8706	0.7559		0.7904	0.5774		75610.5	100832	78949.5	75057	108441	76346	1.3	1.0784	0.8089	0.0386	0.0392	0.0382	0.0365	0.0386		73269	103730	77952	71780	98251	80999	1.3	0.7863	0.8093	0.0388	0.039	0.038	0.0365	0.0383		71358	79695	62643	72075	82601	61022	1.3
	0.2106	0.421		0.3027	0.4481		0.7692	0.5296		0.7525	0.5831		75358.5	104181	77395.5	79190	98357	79418	-0.3	1.3	0.8084	0.0388	0.0393	0.0383	0.0367	0.0385		75810	97240.5	83202	71115	99402	77297	0.3002	-0.3	0.8079	0.0392	0.0394	0.0383	0.0366	0.0386		70035	78561	62191.5	76073	75018	61467	1.3
	0.2253	0.4735		0.1476	0.4622		0.82	0.5879		0.8888	0.4495		77070	100054	78813	73042	102624	78144	0.6855	-0.3	0.8081	0.039	0.0394	0.0383	0.0367	0.0386		73867.5	99603	76272	73688	98130	79457	-0.3	0.8914	0.8055	0.0397	0.0399	0.0389	0.0372	0.0389		72828	77626.5	63955.5	71315	73214	61673	0.7219
	0.201	0.4622		0.1254	0.4964		0.8611	0.5996		0.7711	0.568		75421.5	98259	77469	75702	96792	77310	0.8818	1.2364	0.8087	0.0388	0.0393	0.0382	0.0365	0.0384		73384.5	99708	72250.5	71255	102472	82591	0.0578	1.3	0.8044	0.0398	0.0399	0.0393	0.0375	0.0391		71127	76429.5	61519.5	70705	76451	65560	-0.11
	0.1351	0.4615		0.0814	0.4114		0.709	0.5304		0.7012	0.6164		73143	104580	76440	73763	98092	83111	-0.3	1.1057	0.8088	0.0389	0.0394	0.0381	0.0366	0.0382		71442	99309	73920	68861	95125	76333	1.3	0.6185	0.8077	0.0393	0.0394	0.0383	0.0365	0.0389		72387	78004.5	63189	73888	77677	63358	0.8741
	0.0819	0.4874		0.0663	0.3562		0.7028	0.5602		0.6339	0.53		74539.5	101871	75789	72920	100520	78972	-0.3	0.4548	0.809	0.0389	0.0392	0.0381	0.0366	0.0382		72009	98091	76902	75191	98597	74832	1.3	0.1372	0.8084	0.039	0.0392	0.0381	0.0365	0.0388		71284.5	80283	63703.5	72737	81645	62896	1.3
	0.1387	0.4514		0.1442	0.4891		0.794	0.5837		0.698	0.6659		78277.5	99907.5	73059	75227	101744	79447	-0.2346	-0.3	0.8104	0.0388	0.039	0.0377	0.0364	0.0377		70917	99403.5	77290.5	70093	99487	76168	0.3975	-0.1128	0.8083	0.0391	0.0392	0.038	0.0365	0.0388		69048	78970.5	60501	75466	75408	61316	0.778
	0.0163	0.4469		0.0429	0.467		0.7638	0.5795		0.8803	0.5428		69825	96610.5	77721	72640	105569	79570	0.8643	0.7609	0.8093	0.0389	0.0392	0.038	0.0367	0.038		71946	99151.5	77668.5	74807	96859	77130	1.3	-0.3	0.8081	0.0391	0.0392	0.0383	0.0366	0.0387		73783.5	72271.5	61603.5	70134	77068	60783	1.3
	0.0862	0.4169		0.1765	0.5294		0.7124	0.5422		0.6753	0.5847		73458	99372	77658	77169	98066	79607	0.5524	-0.3	0.8107	0.0388	0.0387	0.0376	0.0364	0.0379		77280	96201	77427	74813	95252	77682	1.0807	0.2778	0.806	0.0397	0.0396	0.0387	0.037	0.0391		71736	81364.5	63325.5	75962	76570	63236	0.864
	0.1019	0.5462		0.2753	0.3881		0.7993	0.5566		0.7719	0.4871		72261	97660.5	75579	71825	103681	77051	0.7914	1.0781	0.8115	0.0386	0.0387	0.0374	0.0361	0.0377		75789	96421.5	80556	70540	99437	78783	0.5575	-0.3	0.8053	0.0398	0.0397	0.0387	0.037	0.0394		72460.5	78792	62307	71069	78561	60732	0.5074
	0.1784	0.4828		0.1458	0.4706		0.6447	0.6053		0.7527	0.6139		73752	98647.5	79275	77609	102602	79372	0.9877	0.5062	0.8107	0.0387	0.0388	0.0378	0.0363	0.0376		74770.5	100180	77133	74614	104642	77138	0.9988	1.0364	0.8042	0.04	0.0399	0.039	0.0376	0.0393		69699	75285	60039	73065	75578	61862	0.6675
	0.0088	0.3528		0.2243	0.3732		0.7971	0.5433		0.9156	0.5674		73395	104380	71998.5	76253	103054	77310	0.2238	-0.3	0.8119	0.0386	0.0385	0.0376	0.036	0.0375		72607.5	95539.5	76944	72856	102531	78204	0.8518	0.9657	0.8043	0.0399	0.0399	0.0389	0.0375	0.0396		69741	74907	61939.5	73554	78517	60897	1.1634
	0.137	0.3894		0.1934	0.4406		0.7912	0.5095		0.7073	0.5216		74959.5	103310	78529.5	73090	101013	78658	1.0318	0.5512	0.8129	0.0386	0.0381	0.0371	0.0357	0.0376		74424	100170	72775.5	69936	97190	80897	-0.3	0.399	0.8036	0.04	0.0401	0.0391	0.0377	0.0396		72460.5	72408	58537.5	74820	78292	61897	0.7105
	0.1773	0.3495		0.226	0.4738		0.808	0.5736		0.7414	0.5436		73962	98175	77910	74418	104259	82159	0.6062	0.9303	0.8124	0.0385	0.0382	0.0375	0.0357	0.0376		77721	99897	79422	75544	101465	78387	0.3704	-0.3	0.8038	0.0399	0.0399	0.039	0.0374	0.0399		70413	78246	61698	73000	74650	60728	0.5099
	0.256	0.5245		0.1283	0.4452		0.618	0.493		0.7466	0.4322		73405.5	104181	78445.5	74010	101313	77204	0.6458	1.2671	0.8141	0.0381	0.0377	0.0371	0.0354	0.0376		72775.5	105315	77836.5	69708	95853	81855	1.3	0.7552	0.8025	0.0403	0.0402	0.0392	0.0378	0.04		72103.5	76293	65152.5	76430	79782	65211	0.9926
	0.2405	0.4073		0.1821	0.5058		0.7556	0.5559		0.7762	0.5807		77017.5	103372	77112	77761	99113	74851	0.6086	1.2115	0.8137	0.0385	0.0376	0.0368	0.0355	0.0379		75978	105567	72513	68385	94086	78692	1.3	0.6019	0.8036	0.0403	0.0399	0.039	0.0375	0.0397		70329	75768	60522	73171	77291	62920	0.6454
	0.1506	0.452		0.1292	0.4216		0.7551	0.5494		0.8319	0.5017		70171.5	95245.5	79936.5	74829	101745	76281	1.3	0.5825	0.8132	0.0384	0.038	0.037	0.0355	0.0379		73038	94510.5	76986	74145	101287	82623	0.5831	0.8596	0.8036	0.0404	0.0398	0.0392	0.0376	0.0394		73405.5	74298	63147	73664	76879	60318	1.3
	-0.0038	0.408		0.2053	0.3927		0.8026	0.5466		0.75	0.5506		71893.5	101829	78666	74415	100234	77162	-0.3	-0.3	0.8122	0.0387	0.0382	0.0371	0.0358	0.0381		73437	100034	77658	72651	96271	80143	1.3	0.8272	0.8049	0.04	0.0396	0.0388	0.0373	0.0393		70686	77479.5	63010.5	69798	76759	62839	0.9037
	0.1748	0.4668		0.1262	0.4329		0.8033	0.5144		0.8989	0.5328		72072	104780	74833.5	72698	108314	78829	0.5101	0.8495	0.8113	0.0387	0.0385	0.0376	0.036	0.0379		70308	99435	75337.5	73898	96538	74397	-0.3	-0.3	0.8049	0.0401	0.0396	0.0387	0.0372	0.0396		74781	77353.5	62181	74185	78299	65197	0.1038
	0.0187	0.3421		0.1059	0.4582		0.7617	0.5392		0.8813	0.5307		71169	108160	79044	74645	105872	76160	-0.3	-0.3	0.8131	0.0385	0.038	0.0369	0.0355	0.0379		71211	99435	78036	76227	100190	77816	1.0396	0.1308	0.8052	0.04	0.0393	0.0388	0.0373	0.0393		72828	76902	61918.5	72561	76938	60507	0.1406
	0.1384	0.4021		0.2655	0.5145		0.7393	0.5451		0.8969	0.5799		70287	97335	78886.5	74259	98100	76654	1.3	0.1615	0.8123	0.0385	0.0382	0.0372	0.0358	0.0379		72691.5	96631.5	74382	76421	96155	73767	1.2331	-0.1465	0.8053	0.0399	0.0395	0.0388	0.0372	0.0394		73300.5	77290.5	62800.5	73744	78715	62569	1.1415
	0.0276	0.3415		0.0767	0.4569		0.7238	0.4917		0.7194	0.5209		72786	101367	74938.5	75318	102970	78338	0.5488	0.3877	0.8112	0.0386	0.0387	0.0375	0.0361	0.038		74014.5	101220	79149	72316	102916	76955	0.0011	-0.3	0.8042	0.0402	0.0396	0.039	0.0377	0.0394		67357.5	75295.5	59881.5	72500	79013	60475	0.9372
	0.2187	0.4666		0.6072	0.6463		0.7283	0.5316		0.8828	0.6595		73647	95749.5	80083.5	73231	102486	75091	1.3	1.0658	0.8128	0.0384	0.0382	0.037	0.0358	0.0378		72859.5	93429	77805	73686	100423	76025	1.2947	0.8943	0.8058	0.04	0.0393	0.0386	0.0372	0.0391		68166	74938.5	59409	74840	83248	63454	0.7874
	0.2305	0.5001		0.6094	0.6523		0.691	0.5292		0.9705	0.4944		72072	100443	78697.5	71609	101157	80126	0.1494	1.3	0.8134	0.0384	0.0382	0.037	0.0355	0.0375		75715.5	96274.5	73972.5	74146	104891	76725	0.7191	1.2227	0.8054	0.0397	0.0396	0.0388	0.0375	0.0391		73794	78004.5	62065.5	70703	76413	61378	0.872
	0.1701	0.5521		0.5948	0.7392		0.7717	0.5747		1.0425	0.5388		74329.5	98007	77941.5	73022	102110	78978	0.7295	1.3	0.8137	0.0383	0.038	0.0369	0.0354	0.0376		71925	99897	74655	72448	101871	79213	0.3539	0.7905	0.8052	0.0397	0.0394	0.0389	0.0375	0.0393		75033	78078	61372.5	72393	78877	60733	0.7422
	0.1727	0.486		0.5255	0.7114		0.6933	0.4541		0.9043	0.6005		71263.5	98731.5	77605.5	75172	99170	73958	1.3	0.1009	0.8129	0.0386	0.0382	0.0369	0.0355	0.0379		75400.5	99004.5	78277.5	71144	98696	77304	0.8242	0.0676	0.8059	0.0399	0.0393	0.0385	0.0372	0.0393		69772.5	74634	58327.5	71637	79468	60405	0.7633
	0.1858	0.4354		0.516	0.6842		0.8187	0.5287		1.0212	0.6035		76713	102344	77542.5	76071	105379	75127	-0.3	1.2682	0.811	0.0388	0.0389	0.0374	0.036	0.038		72250.5	96568.5	75327	72884	95813	80602	-0.0237	1.3	0.8065	0.0396	0.0391	0.0385	0.0371	0.0392		72303	77259	60973.5	73291	81024	61903	0.8364
	0.262	0.6012		0.5349	0.6706		0.7011	0.5603		0.9652	0.5374		73762.5	103866	77091	73569	100410	83300	-0.3	0.947	0.8087	0.0392	0.0393	0.0379	0.0365	0.0383		71473.5	93408	82288.5	75539	99120	78625	1.3	0.5842	0.8078	0.0393	0.0388	0.0382	0.0368	0.039		72828	71452.5	60543	72291	81855	65313	0.6741
	0.2504	0.6697		0.604	0.6906		0.6938	0.5065		0.8989	0.5921		71400	98878.5	80314.5	74374	103422	76226	1.3	0.6044	0.8093	0.039	0.039	0.0378	0.0364	0.0385		72859.5	97398	78277.5	72433	104347	73835	1.3	1.0654	0.8074	0.0393	0.0389	0.0384	0.037	0.0391		70234.5	76293	61425	71173	75897	62416	0.3538
	0.2051	0.6986		0.5668	0.7429		0.7253	0.5631		0.7898	0.5519		69835.5	102102	81249	75985	102283	78181	1.3	0.0286	0.8103	0.0388	0.0388	0.0377	0.0363	0.0382		73038	98437.5	75379.5	75031	97688	71950	-0.3	-0.3	0.8077	0.0392	0.0388	0.0382	0.0369	0.0391		75390	79485	60910.5	73088	80865	62019	-0.3
	0.2162	0.6201		0.5978	0.5718		0.7494	0.6555		0.8248	0.5696		74130	101756	74644.5	74702	101421	74853	0.5325	-0.3	0.8089	0.0391	0.039	0.0381	0.0366	0.0383		73573.5	103362	77763	73074	97422	76648	0.8524	0.9224	0.8072	0.0394	0.039	0.0383	0.037	0.0391		68838	78099	60249	71061	82546	62651	0.7352
	0.2644	0.6024		0.0748	0.4445		0.727	0.5178		0.8372	0.6531		75075	100916	73584	74505	100251	79081	-0.2896	0.5383	0.8083	0.0393	0.0393	0.0382	0.0368	0.0382		72345	100076	80892	76661	96278	79105	-0.3	-0.3	0.8069	0.0394	0.0392	0.0384	0.0371	0.0389		72345	73731	59787	71816	78289	62008	0.6446
	0.2738	0.6124		0.272	0.6272		0.8187	0.5969		0.7835	0.5538		75526.5	100170	77679	73422	105036	74715	-0.3	1.3	0.8086	0.0392	0.0392	0.0381	0.0366	0.0383		78015	96432	77164.5	71757	95876	82026	1.3	0.0816	0.8052	0.0397	0.0396	0.0387	0.0377	0.0392		71610	74319	61824	74564	77532	61374	1.0787
	0.2464	0.6067		0.0834	0.497		0.8457	0.5447		0.7239	0.5554		75705	98301	74581.5	75261	104675	77121	0.7002	1.0749	0.8078	0.0391	0.0392	0.0385	0.0369	0.0385		74014.5	98868	74781	69976	102259	78502	-0.2107	-0.3	0.805	0.0398	0.0396	0.0388	0.0377	0.0391		71589	76923	64533	75271	78263	62007	1.3
	0.2305	0.5557		0.1911	0.5375		0.814	0.5802		0.7916	0.6533		73605	97713	80871	74571	100736	81597	0.846	0.7578	0.8089	0.0387	0.039	0.0385	0.0365	0.0385		73090.5	99067.5	76923	73561	107629	77741	0.917	0.9479	0.8059	0.0397	0.0394	0.0384	0.0375	0.039		71211	77280	59713.5	76186	76457	62335	0.613
	0.2512	0.687		0.0988	0.7384		0.6656	0.6122		0.8755	0.606		70171.5	104916	81480	72697	100805	71687	0.1393	1.3	0.8113	0.0384	0.0383	0.0376	0.0361	0.0383		75169.5	96085.5	77479.5	69373	98491	80339	1.3	-0.3	0.8071	0.0395	0.0392	0.038	0.0372	0.0389		71368.5	75621	62716.5	71405	79592	62175	1.1562
	0.1934	0.6223		0.1492	0.7114		0.7126	0.5309		0.8257	0.6797		75810	107226	77206.5	75572	100901	75936	0.8378	0.9637	0.8117	0.0384	0.0382	0.0376	0.0359	0.0382		71998.5	94279.5	73941	73973	94769	74326	0.8649	0.1987	0.8077	0.0394	0.039	0.038	0.0371	0.0387		76062	77185.5	63430.5	72927	78121	61816	0.5767
	0.2666	0.5864		0.1784	0.6921		0.6346	0.5243		0.8471	0.2104		73983	99760.5	82036.5	70074	99151	73508	0.3463	0.1349	0.812	0.0387	0.0382	0.0372	0.0358	0.0381		72187.5	99897	76230	73485	101760	77264	0.7535	0.5895	0.8081	0.0394	0.039	0.038	0.0369	0.0385		69016.5	74350.5	63514.5	74141	78402	62040	1.1915
	0.2103	0.5404		0.2185	0.5515		0.7409	0.5842		0.8578	0.583		73794	98868	80682	74279	102578	73636	-0.3	0.8844	0.8097	0.039	0.0387	0.0379	0.0363	0.0384		72397.5	98448	74802	74954	90580	78662	1.3	1.3	0.8075	0.0396	0.0391	0.0382	0.0371	0.0384		75621	76230	61866	69857	76076	61142	0.891
	0.2657	0.6354		0.1355	0.5311		0.7293	0.5347		0.9197	0.4291		72828	99865.5	75369	71308	99786	76710	1.3	0.0497	0.8087	0.0391	0.0391	0.0383	0.0365	0.0383		73615.5	98416.5	77794.5	74496	102027	77505	1.0689	0.8039	0.8078	0.0396	0.039	0.0382	0.0369	0.0385		73972.5	76230	62401.5	70255	74707	60619	0.7462
	0.2447	0.5466		0.2026	0.5468		0.7853	0.51		0.9377	0.5739		73027.5	104286	80650.5	73207	99867	81104	1.1198	1.0423	0.8092	0.0392	0.0391	0.0379	0.0364	0.0381		71284.5	101850	78162	74187	100176	79774	0.4325	-0.3	0.8081	0.0394	0.039	0.0383	0.0369	0.0383		76366.5	81228	66129	76102	76079	63794	0.6987
	0.2231	0.5371		0.218	0.6007		0.6789	0.4848		1.0961	0.4912		74697	96715.5	78067.5	73420	98610	80063	0.2363	1.3	0.8092	0.0395	0.0393	0.0379	0.0363	0.0379		73615.5	102060	79747.5	74620	102018	80432	0.5844	-0.0436	0.8083	0.0395	0.039	0.0382	0.0367	0.0383		71694	76912.5	63682.5	73375	72776	63535	0.9433
	0.2518	0.6418		0.0531	0.8219		0.6795	0.5048		0.9946	0.6214		73846.5	98605.5	73048.5	74324	105998	77754	0.6258	0.9393	0.8075	0.0396	0.0395	0.0385	0.0368	0.0381		71347.5	99771	75232.5	70268	105717	75345	0.9774	1.2218	0.8083	0.0393	0.039	0.0385	0.0368	0.0381		70234.5	76776	63798	73478	77252	60530	1.3
	0.3043	0.642		0.0732	0.5208		0.761	0.5548		0.8254	0.5551		72397.5	105914	77080.5	70782	100995	78002	1.1642	0.7528	0.8093	0.0393	0.0391	0.0379	0.0365	0.0379		71673	102028	72912	70870	94099	72898	0.9984	0.908	0.8099	0.0394	0.0387	0.0377	0.0363	0.038		73132.5	75852	62580	71063	77816	60509	0.0485
	0.2465	0.5889		0.1789	0.8297		0.678	0.5676		0.7516	0.49		69531	102165	79285.5	78216	103254	78506	1.0867	0.1114	0.8091	0.0394	0.0393	0.038	0.0365	0.0378		72418.5	96474	75264	72618	104380	79634	0.6497	0.9754	0.8064	0.0397	0.0395	0.0389	0.0373	0.0383		73227	74172	62685	69061	78723	62877	0.6672
	0.2878	0.5851		0.1294	0.5951		0.6839	0.5383		0.941	0.5065		73815	98448	77017.5	70122	99215	76821	0.9371	-0.2621	0.8102	0.0394	0.0392	0.0377	0.0361	0.0373		73384.5	97545	74277	79849	93934	75691	0.6687	-0.3	0.8082	0.0394	0.0392	0.0383	0.0368	0.038		72166.5	77532	61236	71470	75493	60625	0.8174
	0.2585	0.5748		0.0079	0.4448		0.6861	0.5804		0.8304	0.5475		72817.5	102490	79926	74918	101549	80595	0.634	-0.3	0.8091	0.0395	0.0393	0.0382	0.0364	0.0375		69478.5	96390	79527	72225	99748	78837	1.1274	0.5501	0.8083	0.0395	0.0391	0.0383	0.0367	0.0381		69898.5	76576.5	64953	73201	76940	62066	1.3
	0.2829	0.6106		0.1659	0.5845		0.7546	0.5386		0.803	0.5331		72912	102774	75852	71210	99795	80381	1.3	0.6364	0.8089	0.0397	0.0394	0.0384	0.0365	0.0371		73017	96589.5	78046.5	76308	97763	75699	1.3	0.2629	0.8083	0.0395	0.0391	0.0382	0.0368	0.0382		71536.5	76335	60669	69563	75088	66826	-0.3
	0.2486	0.5841		0.109	0.5576		0.6672	0.4908		0.8869	0.5857		72618	98616	73279.5	76519	97677	75764	0.5438	-0.3	0.8094	0.0396	0.0394	0.0382	0.0363	0.0371		70014	96274.5	81543	73724	103982	75030	1.3	0.6751	0.8084	0.0395	0.0392	0.0382	0.0367	0.0381		73206	77406	62128.5	69693	79369	60860	0.5499
	0.2474	0.6247		0.1151	0.4884		0.7522	0.5495		0.8459	0.5695		74770.5	99834	76440	76304	98936	83107	0.087	-0.3	0.8097	0.0394	0.0394	0.0383	0.0365	0.0367		70444.5	98322	77857.5	74471	98760	79839	0.6926	0.0981	0.8071	0.0396	0.0397	0.0385	0.037	0.0381		68502	78697.5	62013	76142	77740	61747	1.0415
	0.2552	0.6456		0.1002	0.5636		0.7658	0.4563		0.7959	0.6254		74161.5	96768	77857.5	73489	100138	77913	0.9798	1.2493	0.8092	0.0394	0.0392	0.0384	0.0365	0.0373		70885.5	96579	79296	69151	101044	75180	-0.3	1.3	0.8095	0.0391	0.0391	0.0379	0.0364	0.0379		71557.5	75127.5	61152	73982	78425	60768	1.0719
	0.08	0.5636		0.0039	0.5078		0.7495	0.5434		0.7428	0.51		71211	103740	79138.5	75120	98533	79200	1.0497	1.3	0.8119	0.0389	0.0387	0.0378	0.036	0.0367		73416	98836.5	78267	78317	97224	74847	-0.3	-0.3	0.8102	0.0388	0.039	0.0378	0.0363	0.0379		69762	75253.5	60826.5	73364	78607	64542	0.6518
	0.2743	0.558		0.1939	0.557		0.6979	0.4911		0.7353	0.6705		73941	99277.5	79432.5	74078	98156	81041	-0.3	1.1392	0.8114	0.0394	0.0388	0.0376	0.0361	0.0367		72250.5	101682	77248.5	70940	101233	79439	-0.3	0.2552	0.809	0.039	0.0393	0.0382	0.0365	0.038		72387	76692	64354.5	68307	77886	59199	0.3589
	0.2482	0.6363		0.0593	0.5323		0.7372	0.4592		0.7941	0.5645		74382	97933.5	77847	70666	100413	78066	1.2152	-0.3	0.812	0.0391	0.0389	0.0376	0.036	0.0364		75358.5	98164.5	80619	72265	96918	77170	0.5572	0.2872	0.812	0.0387	0.0386	0.0371	0.0357	0.0379		75243	75883.5	61887	68276	77921	61076	0.8587
	0.2629	0.5802		0.1681	0.4974		0.7451	0.5627		0.9695	0.509		75673.5	100076	74991	74723	99687	80257	-0.3	0.2901	0.8106	0.0392	0.039	0.0381	0.0363	0.0367		74130	98542.5	74959.5	73086	97875	77796	-0.3	0.39	0.8117	0.0388	0.0386	0.0373	0.0358	0.0378		73174.5	77857.5	61383	72590	73148	64364	1.3
	0.2348	0.5595		0.2715	0.4664		0.665	0.5359		0.911	0.6102		75799.5	97723.5	80178	76090	100690	78541	1.3	0.9108	0.8115	0.039	0.0386	0.038	0.0362	0.0367		73006.5	98122.5	77658	72537	100418	76948	1.3	1.2571	0.8113	0.039	0.0387	0.0372	0.0357	0.0381		72765	75789	58884	71300	78519	59916	0.5507
	0.2698	0.6138		0.1581	0.5081		0.7918	0.4672		0.96	0.5456		73164	105346	79527	73197	101428	78494	0.79	1.0085	0.8128	0.0392	0.0384	0.0374	0.0357	0.0365		69258	97272	77112	74572	105146	76524	1.0467	0.5971	0.8082	0.0395	0.0394	0.0379	0.0365	0.0384		72208.5	75358.5	63073.5	74917	79367	62473	1.0982
	0.2188	0.7348		0.2484	0.4905		0.7498	0.5432		0.9661	0.5891		74088	96799.5	74907	71731	101058	77335	0.4392	1.3	0.8124	0.0391	0.0387	0.0376	0.0358	0.0364		71085	98773.5	76209	76002	98768	78426	0.689	-0.0011	0.8073	0.0396	0.0397	0.0381	0.0369	0.0383		74266.5	79348.5	62548.5	74501	79802	62359	1.3
	0.2589	0.6106		0.3209	0.5053		0.7245	0.4954		0.7739	0.3824		73479	101210	78939	75880	102685	83598	0.4542	0.3806	0.8112	0.0393	0.0389	0.0381	0.0361	0.0364		70108.5	96999	77427	73435	103653	79190	0.8499	0.6667	0.8071	0.0396	0.0397	0.0381	0.037	0.0385		71232	80209.5	61635	72754	78007	61136	0.5769
	0.694	0.4141		0.1594	0.466		0.6747	0.5144		0.7635	0.4361		76503	101672	77070	75965	104593	79276	0.5193	1.2257	0.8125	0.0389	0.0386	0.0379	0.0359	0.0363		68176.5	96442.5	78991.5	72622	99462	77039	1.3	0.4045	0.8084	0.0391	0.0394	0.038	0.0368	0.0383		72754.5	77847	62779.5	75274	77786	61932	1.3
	0.6639	0.3446		0.214	0.4905		0.7273	0.511		0.8419	0.4699		71610	108381	78267	72815	101199	80983	1.3	1.2016	0.8144	0.0389	0.0382	0.0373	0.0354	0.0359		70602	101672	77847	75754	104270	76943	1.132	0.3353	0.8083	0.0391	0.0393	0.0382	0.0368	0.0383		72135	75757.5	63273	80656	78115	60910	1.2775
	0.6794	0.4527		0.2921	0.531		0.7143	0.475		0.7695	0.4581		72177	102092	79390.5	75633	101441	83536	0.4036	-0.2319	0.8146	0.0389	0.0381	0.0374	0.0354	0.0356		72072	95172	79201.5	74573	91273	79222	1.0149	1.3	0.8099	0.0388	0.0389	0.0378	0.0365	0.0381		74056.5	76366.5	64386	73899	78246	60790	-0.3
	0.6274	0.4308		0.2244	0.5511		0.7142	0.5468		0.7565	0.4441		74844	97849.5	75379.5	75093	98119	80179	0.0975	0.5198	0.814	0.0387	0.0383	0.0377	0.0354	0.0359		71935.5	101661	78057	73000	96738	77047	0.7925	1.2759	0.8108	0.0391	0.0388	0.0372	0.0361	0.0381		71179.5	77490	61362	75475	79090	61356	1.001
	0.6891	0.4552		0.1674	0.5227		0.7032	0.5355		0.7327	0.4458		70297.5	102512	75841.5	73926	104022	74114	1.3	0.2939	0.8136	0.0391	0.0381	0.0377	0.0356	0.0359		66864	91843.5	75652.5	69467	99945	75875	0.9796	0.7568	0.8098	0.0388	0.0391	0.0375	0.0365	0.0383		74455.5	72870	61792.5	71108	78240	56745	-0.3
	0.5702	0.4287		0.2463	0.5263		0.7039	0.5661		0.9242	0.4053		75600	101976	76923	76089	105685	78758	0.6958	0.8835	0.8135	0.0389	0.0381	0.0378	0.0356	0.0359		74476.5	100548	74277	75402	104788	81904	0.4038	0.8208	0.8093	0.0387	0.0393	0.0379	0.0366	0.0382		76135.5	78655.5	61645.5	69967	79639	62615	1.23
	0.6824	0.4294		0.1648	0.4764		0.7153	0.5242		0.7614	0.5674		71358	95970	77007	73204	101043	78167	0.8564	0.7332	0.8147	0.0387	0.0379	0.0375	0.0354	0.0357		74445	96757.5	77332.5	75320	98535	74182	-0.3	0.6701	0.8119	0.0383	0.0384	0.0371	0.0362	0.0381		71515.5	80062.5	65320.5	74181	76828	59137	0.0843
	0.728	0.407		0.1911	0.4344		0.7519	0.5502		0.698	0.5267		73720.5	100202	79002	77507	101730	76256	1.3	0.2876	0.8152	0.0386	0.0377	0.0374	0.0354	0.0356		74182.5	102459	76818	69296	96635	75669	0.9031	0.5438	0.8118	0.0385	0.0385	0.0368	0.0362	0.0382		73878	77049	61782	76719	72753	60827	0.6037
	0.6019	0.401		0.2212	0.5197		0.6965	0.4634		0.9506	0.4301		74235	97975.5	81616.5	71660	102012	76008	-0.3	1.3	0.8142	0.0389	0.0379	0.0375	0.0356	0.0359		75138	100328	75463.5	76542	96201	72862	0.5114	1.3	0.811	0.0387	0.0388	0.0368	0.0363	0.0384		72754.5	74970	60627	78481	74966	59578	1.2245
	0.6855	0.4296		0.1542	0.5		0.7752	0.5185		0.1045	0.5106		72786	99141	76314	76070	94830	75883	0.7044	1.3	0.8139	0.0389	0.0383	0.0375	0.0357	0.0357		71358	99267	77427	71681	100888	81932	0.3014	0.8338	0.8093	0.0389	0.0393	0.0374	0.0368	0.0384		71242.5	76996.5	60721.5	72134	78273	59829	1.3
	0.5473	0.4078		0.257	0.5242		0.6294	0.5523		0.0266	0.4066		71284.5	97534.5	76587	74889	98837	76436	1.0317	0.2654	0.8128	0.0393	0.0385	0.0377	0.0358	0.0358		77983.5	93597	79275	72113	97921	77087	0.4141	-0.3	0.8093	0.0389	0.0391	0.0374	0.0367	0.0386		72943.5	76051.5	64228.5	75020	76885	60020	-0.3
	0.568	0.4234		0.1475	0.4662		0.6979	0.4912		0.0907	0.4704		75379.5	102942	76198.5	72832	107004	77667	0.5077	1.3	0.8112	0.0393	0.0389	0.0382	0.0362	0.0362		76272	101598	73573.5	75661	103244	76026	0.2968	1.3	0.8082	0.039	0.0393	0.0377	0.0371	0.0387		71557.5	76492.5	62842.5	71676	83428	63531	0.9111
	0.6562	0.4414		0.2265	0.3953		0.7293	0.5601		-0.0067	0.4982		75453	96694.5	76660.5	73284	99672	80148	0.1882	1.3	0.811	0.0392	0.0389	0.0383	0.0363	0.0362		73510.5	98563.5	77206.5	72010	93168	76108	0.8626	0.7824	0.8095	0.0391	0.039	0.0371	0.0368	0.0385		71883	75096	63850.5	70673	76684	62898	-0.3
	0.6969	0.3862		0.1649	0.4823		0.6529	0.476		0.0536	0.4356		75610.5	106102	77385	77987	104658	77262	1.152	-0.3	0.8121	0.0393	0.0386	0.0378	0.036	0.0362		71568	95844	77269.5	75631	100577	83094	0.6016	0.5381	0.8073	0.0395	0.0396	0.0375	0.0373	0.0387		71914.5	73857	61950	72509	78891	62085	0.9766
	0.6145	0.4475		0.2942	0.4665		0.7777	0.5501		0.2699	0.4866		72355.5	102564	76461	72819	102041	80870	-0.0137	1.3	0.8113	0.0396	0.039	0.0381	0.036	0.036		74004	95613	75138	75193	99643	75817	0.8849	0.7722	0.8065	0.0396	0.0398	0.0379	0.0376	0.0388		70602	78676.5	61225.5	76099	75424	62169	0.704
	0.6218	0.4673		0.1403	0.4088		0.7282	0.5469		0.1251	0.4664		74130	101409	76755	74380	104654	78036	0.7318	0.9285	0.8102	0.0397	0.039	0.0385	0.0363	0.0363		70255.5	94531.5	73594.5	72439	99138	78172	0.5973	0.6784	0.8064	0.0394	0.0397	0.038	0.0376	0.0388		73342.5	77427	61047	70874	77417	62291	1.3
	0.6076	0.4554		0.3042	0.5616		0.6854	0.496		0.2383	0.5234		75474	102039	79632	74116	100674	72351	0.2722	0.5013	0.8119	0.0398	0.0384	0.0378	0.036	0.0361		71694	97860	79359	73340	96882	77288	-0.3	-0.3	0.8093	0.0391	0.039	0.0373	0.037	0.0382		69867	77973	60417	73994	79654	61272	0.8717
	0.669	0.4048		0.2429	0.4263		0.7279	0.5994		0.0153	0.4736		72439.5	100485	73731	75148	101270	79145	0.3922	0.2247	0.8092	0.0404	0.0392	0.0385	0.0365	0.0362		72145.5	102522	74623.5	74090	100841	75340	0.2689	-0.3	0.8092	0.0394	0.0391	0.0372	0.0369	0.0382		69667.5	76293	61855.5	72270	80247	62639	0.8933
	0.5824	0.4113		0.2095	0.4946		0.7552	0.5152		0.0668	0.4257		74046	93597	77668.5	76624	94877	79798	0.6443	0.3318	0.8091	0.0406	0.0392	0.0384	0.0364	0.0362		75852	95592	78624	70513	98778	77004	0.5706	-0.3	0.8078	0.0395	0.0395	0.0375	0.0372	0.0384		68754	77185.5	58149	74892	74550	61528	0.509
	0.6029	0.4211		0.2274	0.5075		0.7596	0.5397		0.2728	0.4361		74455.5	99624	75768	72873	105810	74298	1.3	1.3	0.8089	0.0405	0.0393	0.0386	0.0365	0.0362		69069	98689.5	74214	73406	99205	80256	0.4454	0.1062	0.8072	0.0394	0.0398	0.0378	0.0375	0.0383		70077	77595	64627.5	74954	76607	65354	0.8426
	0.6315	0.4392		0.1833	0.4055		0.7435	0.526		-0.0765	0.3833		75379.5	97681.5	79821	76567	100646	75009	-0.3	0.714	0.809	0.0405	0.0391	0.0385	0.0366	0.0363		72565.5	99876	78319.5	71943	103109	78841	0.8335	1.2385	0.8077	0.0394	0.0395	0.0376	0.0373	0.0385		69562.5	77784	62622	71865	78031	63808	0.6825
	0.6635	0.4053		0.1777	0.4885		0.7356	0.5362		0.2972	0.507		73783.5	97734	77983.5	72340	99540	79533	0.1896	1.3	0.8094	0.0408	0.039	0.0383	0.0364	0.0361		76114.5	102186	78813	73487	98833	83316	1.3	0.5607	0.8092	0.0392	0.0392	0.0374	0.037	0.0381		72702	77679	59902.5	74880	77375	59222	1.3
	0.6103	0.4109		0.3223	0.6291		0.403	0.4681		0.3194	0.4874		69783	101073	81343.5	72707	106202	79257	1.3	0.6369	0.8089	0.0409	0.0393	0.0383	0.0364	0.0363		75925.5	95854.5	77091	73538	96175	76951	0.9366	-0.1551	0.8094	0.0393	0.039	0.0372	0.0369	0.0381		71431.5	81175.5	61194	74254	74395	64602	1.3
	0.5854	0.4741		0.1731	0.4554		0.3881	0.351		0.3426	0.4894		70654.5	98154	75453	76111	102545	77760	0.8102	0.4459	0.8079	0.0409	0.0394	0.0388	0.0367	0.0363		70717.5	99876	74728.5	72764	97747	77332	-0.0327	1.3	0.8091	0.0392	0.0391	0.0374	0.0371	0.0382		73479	74455.5	61908	73486	77321	61818	1.0323
	0.6375	0.4668		0.2056	0.5636		0.4426	0.3663		0.2926	0.5361		74403	103498	74644.5	75649	102349	76020	0.0656	-0.3	0.8081	0.0409	0.0392	0.0388	0.0366	0.0363		72397.5	100412	78151.5	73754	96451	77468	0.7921	1.3	0.8083	0.0397	0.0392	0.0374	0.0372	0.0381		73237.5	78298.5	60396	73586	74806	65850	-0.3
	0.6394	0.4298		0.309	0.5216		0.1861	0.4065		0.1252	0.335		74560.5	100296	81490.5	73067	107249	75847	-0.3	1.2736	0.8115	0.0404	0.0384	0.0378	0.0359	0.036		74403	94395	78624	72930	102863	80292	0.8075	1.2106	0.8064	0.0399	0.0397	0.0378	0.0377	0.0385		74182.5	78267	62958	74207	75361	65340	1.3
	0.7038	0.4108		0.3137	0.4572		0.2309	0.3931		0.3187	0.5548		77448	104370	77689.5	76658	102019	78032	1.1224	0.7485	0.8108	0.0406	0.0386	0.0378	0.0359	0.0363		72082.5	96337.5	73762.5	69851	97759	82064	-0.1081	-0.3	0.8059	0.0399	0.0398	0.038	0.0378	0.0386		71095.5	77469	61299	75544	78310	63563	0.7003
	0.7466	0.3867		0.2255	0.524		0.3352	0.3318		0.2761	0.4651		75537	97765.5	78823.5	73873	106038	78070	1.1287	1.2518	0.8075	0.0409	0.0395	0.0387	0.0367	0.0367		71872.5	100023	75915	71181	102572	83092	0.2056	1.3	0.8055	0.0398	0.0397	0.0382	0.0379	0.0389		69436.5	75610.5	62338.5	71986	74199	62091	1.2779
	0.6821	0.432		0.1253	0.4983		0.3642	0.3653		0.1847	0.4908		73678.5	100800	77248.5	75460	100842	77157	1.0528	0.023	0.8063	0.0415	0.0397	0.0387	0.0369	0.0368		72471	99519	79821	71577	97795	79465	0.8803	0.6585	0.8079	0.0398	0.039	0.0375	0.0373	0.0385		71956.5	76251	61204.5	74599	77641	63405	0.647
	0.6638	0.3799		0.2632	0.4536		0.3705	0.3546		0.3084	0.4757		74319	98458.5	76755	74374	103412	76207	1.1229	0.989	0.8061	0.0413	0.0398	0.0389	0.037	0.0369		73951.5	97534.5	73741.5	71483	105641	80068	0.4712	1.3	0.8062	0.0399	0.0394	0.038	0.0376	0.0389		71631	75988.5	62013	67982	75865	63537	1.3
	0.6565	0.4689		0.2603	0.5656		0.1105	0.2844		0.2757	0.5445		71872.5	106890	76660.5	76468	100484	74853	0.5004	1.3	0.8075	0.041	0.0395	0.0384	0.0368	0.0369		74550	103026	77511	75825	99613	80183	-0.3	1.3	0.8076	0.0398	0.0391	0.0378	0.0374	0.0385		72166.5	76650	63315	71087	77975	62965	-0.3
	0.8619	0.4072		0.1389	0.322		0.2782	0.4539		0.1671	0.4424		71421	101262	77437.5	75568	105455	74677	1.3	0.5028	0.8069	0.0413	0.0396	0.0384	0.0368	0.0369		71536.5	97282.5	78088.5	76855	99263	78502	0.9464	0.2713	0.808	0.0398	0.0388	0.0377	0.0371	0.0387		67021.5	74581.5	58306.5	70878	77788	64192	0.5455
	0.6115	0.424		0.3199	0.4849		0.3454	0.3935		0.3591	0.494		73311	100863	77479.5	73983	102782	79669	0.542	0.7406	0.807	0.0411	0.0396	0.0384	0.0367	0.0371		75736.5	95413.5	79999.5	72313	102894	76626	1.3	1.3	0.8075	0.04	0.0388	0.0377	0.0371	0.0388		73962	76198.5	60112.5	74974	74944	61267	-0.2659
	0.6597	0.4107		0.2924	0.5172		0.3812	0.404		0.2659	0.5208		72807	102207	75148.5	70128	102728	78227	-0.3	-0.2414	0.806	0.0411	0.0397	0.0387	0.0372	0.0373		72964.5	94279.5	77973	73419	96607	80020	0.5761	0.8366	0.8052	0.0403	0.0392	0.0383	0.0376	0.0393		71284.5	75915	63262.5	69144	79361	63802	0.7076
	0.6985	0.4077		0.2577	0.4986		0.466	0.427		-0.1608	0.3013		75054	97891.5	77206.5	75458	98031	81032	0.1244	0.2567	0.8055	0.0411	0.0398	0.0388	0.0373	0.0375		75684	98479.5	71001	68263	102065	75122	-0.3	-0.3	0.8063	0.0399	0.0391	0.0383	0.0374	0.039		73720.5	75999	62170.5	72337	77150	65517	-0.0747
	0.6614	0.5632		0.338	0.4983		0.3862	0.322		0.1698	0.4783		77784	98637	77742	76939	108986	72153	1.3	1.0889	0.8063	0.0414	0.0397	0.0382	0.0372	0.0374		71767.5	99928.5	76072.5	74719	95844	77678	-0.3	1.3	0.8078	0.0399	0.0387	0.0379	0.0369	0.0388		72880.5	79684.5	58002	75757	77249	59381	0.2423
	0.666	0.4152		0.2585	0.3632		0.1592	0.3647		-0.009	0.4093		76755	95109	78624	79135	103411	79513	0.9232	0.7772	0.8051	0.0416	0.04	0.0385	0.0374	0.0374		70980	101451	78949.5	72670	101732	72621	-0.3	0.1426	0.8072	0.04	0.0387	0.038	0.037	0.039		69919.5	77311.5	61561.5	73619	76234	63461	0.5799
	0.5826	0.4088		0.231	0.3152		0.4409	0.4147		0.1967	0.3614		72523.5	101546	76965	76481	103565	83055	0.4953	0.3379	0.8046	0.0417	0.0402	0.0386	0.0375	0.0373		72628.5	105714	77248.5	74962	98507	81873	1.3	1.3	0.8066	0.0402	0.0387	0.0381	0.0373	0.039		72082.5	76188	60774	74350	76244	61517	0.7577
	0.5733	0.5134		0.3393	0.3803		0.1218	0.3467		0.0421	0.4293		75505.5	102627	77563.5	83860	104415	79435	0.8442	0.1763	0.806	0.0415	0.0397	0.0383	0.0372	0.0372		71179.5	102680	76597.5	73004	96963	79745	1.3	1.3	0.8083	0.0401	0.0385	0.0376	0.0369	0.0385		68649	73311	64449	74848	76901	61327	1.3
	0.6737	0.386		0.4992	0.5225		0.2571	0.404		0.2869	0.4561		71169	104632	76566	77268	105257	80981	0.6036	0.0929	0.8078	0.0411	0.0392	0.0381	0.0368	0.037		70192.5	100558	75883.5	73346	101607	80007	0.5047	0.2495	0.8064	0.0404	0.0388	0.0379	0.0373	0.0391		74088	76293	64459.5	71979	76794	62569	0.4596
	0.3442	0.5279		0.1889	0.3183		0.212	0.3721		0.3191	0.4439		74508	101084	77868	80076	103174	80429	0.7494	0.273	0.8078	0.0408	0.0392	0.0381	0.0369	0.0372		69751.5	92704.5	73048.5	74875	103613	75232	0.8801	0.6804	0.8064	0.0401	0.0389	0.0383	0.0374	0.039		73059	79012.5	56794.5	69014	76962	64977	-0.3
	0.3428	0.4983		0.2934	0.4716		0.3184	0.5786		0.0159	0.4352		77469	105042	74550	79530	100181	79559	-0.3	1.3	0.8093	0.0407	0.0388	0.0377	0.0365	0.0369		71127	96495	79968	71576	95606	80681	-0.3	1.3	0.8069	0.0401	0.0385	0.0381	0.0375	0.0388		72450	78235.5	62055	73577	74364	60042	0.5769
	0.2034	0.5878		0.3101	0.429		0.4416	0.4051		0.0056	0.3405		78267	99918	78466.5	80128	105496	79509	0.8771	0.7498	0.8109	0.04	0.0385	0.0374	0.0363	0.0368		71263.5	99004.5	77983.5	74851	102993	81467	0.685	0.5265	0.8081	0.0398	0.0383	0.0379	0.0372	0.0387		71484	75820.5	62170.5	75886	78620	65321	0.6957
	0.2452	0.5762		0.4725	0.4241		0.3371	0.414		0.0813	0.4543		73605	99435	76450.5	82899	98398	79108	0.7565	-0.1256	0.8106	0.04	0.0386	0.0378	0.0364	0.0367		73059	97492.5	76566	78012	96836	75187	1.3	-0.1528	0.8092	0.0397	0.0382	0.0376	0.0369	0.0385		76555.5	77385	59944.5	71419	76412	62950	1.3
	0.2657	0.5383		0.3582	0.2961		0.3175	0.4852		0.1413	0.4901		77353.5	101650	82939.5	86295	101023	72643	-0.3	-0.0755	0.8124	0.0398	0.0381	0.0371	0.036	0.0366		77164.5	93859.5	77668.5	75859	98799	75415	1.3	1.3	0.8082	0.0397	0.0385	0.0378	0.0371	0.0386		70822.5	75600	60721.5	66462	80263	63194	0.109
	0.2681	0.6464		0.2689	0.3758		0.4451	0.5233		0.3296	0.4987		73132.5	99424.5	77626.5	78385	102657	80897	0.7218	0.381	0.8106	0.0403	0.0387	0.0374	0.0364	0.0366		72513	99624	74109	76563	92689	76030	1.3	1.3	0.8096	0.0393	0.0383	0.0377	0.037	0.038		72523.5	77185.5	63640.5	73132	78319	62141	1.3
	0.157	0.5803		0.4597	0.5462		0.4548	0.4562		-0.0356	0.4562		76513.5	98605.5	76198.5	78742	100721	73769	1.3	0.487	0.8102	0.0404	0.0389	0.0373	0.0365	0.0367		73867.5	98616	72670.5	73830	97043	76208	-0.3	0.9767	0.8092	0.0396	0.0384	0.0376	0.037	0.0381		68932.5	78298.5	61120.5	72551	77775	60200	1.3
	0.674	0.2635		0.5314	0.3502		0.5469	0.4858		0.0628	0.3547		74151	95592	77647.5	80908	103930	79241	0.9045	0.5524	0.8122	0.0398	0.0386	0.0371	0.0362	0.0361		72775.5	99414	77962.5	71624	99939	77731	0.7302	-0.3	0.8096	0.0393	0.0386	0.0375	0.0369	0.0382		71673	76849.5	61372.5	71477	78057	63028	0.3793
	0.3999	0.499		0.1577	0.4924		0.4229	0.4541		-0.2258	0.3445		74865	95392.5	79695	74474	103320	77979	1.2948	1.0519	0.8118	0.0397	0.0385	0.0374	0.0363	0.0363		73846.5	103562	78225	74028	101954	76106	0.4023	1.1273	0.8087	0.0396	0.0388	0.0376	0.0371	0.0381		72828	75474	62706	72279	80218	63718	0.8056
	0.185	0.6129		0.1987	0.388		0.3161	0.3391		0.3571	0.4887		73510.5	103016	78099	73389	101070	78285	1.0989	0.9412	0.8142	0.0393	0.038	0.0369	0.0357	0.0361		74077.5	94689	76555.5	73885	99804	78406	0.7268	1.0391	0.8088	0.0394	0.0389	0.0376	0.0373	0.038		73237.5	75159	60700.5	72591	75719	62349	-0.0554
	0.1984	0.5319		0.5573	0.4329		0.421	0.566		0.4287	0.5748		73731	106460	78382.5	74608	99237	79914	1.3	1.1382	0.8143	0.0397	0.0382	0.0364	0.0356	0.036		72502.5	92862	75579	75455	90967	79734	0.2029	-0.3	0.8094	0.0395	0.0389	0.0375	0.037	0.0376		68838	80839.5	64386	70827	75236	62637	0.6739
	0.2863	0.5029		0.2774	0.4892		0.4519	0.5609		0.4626	0.6217		70791	95466	74550	74702	100051	78072	0.7069	0.5397	0.8118	0.0403	0.0387	0.0369	0.0361	0.0361		77259	100632	77773.5	71344	100660	78626	1.1693	-0.0048	0.8101	0.0396	0.0386	0.0371	0.0369	0.0377		71631	76125	63997.5	72298	79705	63432	1.1536
	0.3357	0.4655		0.3141	0.3515		0.3466	0.5009		0.4239	0.673		73447.5	100874	75547.5	74516	105190	81170	0.4892	0.8016	0.8121	0.0399	0.0388	0.0372	0.036	0.0359		75054	97198.5	73405.5	73975	98093	78967	-0.0343	-0.3	0.8093	0.0397	0.0392	0.0375	0.0371	0.0373		70560	77206.5	63934.5	74109	75434	58813	-0.3
	0.305	0.5401		0.5275	0.4014		0.362	0.4861		0.4083	0.5728		74970	98364	77154	77522	100817	79414	0.6889	0.4901	0.8112	0.0394	0.0388	0.0378	0.0365	0.0363		73059	96589.5	76723.5	75546	97219	80342	0.4627	0.202	0.8081	0.0397	0.0394	0.0381	0.0374	0.0373		70276.5	75967.5	62307	74221	77228	61134	1.2909
	0.2347	0.4634		0.3414	0.3949		0.5338	0.4333		0.3496	0.4607		72093	100370	78676.5	73155	96765	75332	0.4319	1.3	0.8122	0.0395	0.0387	0.0373	0.036	0.0364		73636.5	97156.5	74749.5	73122	102203	76548	0.7159	1.1135	0.8091	0.0396	0.0392	0.0378	0.0369	0.0373		72723	74088	59682	74381	71688	61950	-0.3
	0.0148	0.4205		0.2839	0.4475		0.4403	0.5192		0.4828	0.6087		73804.5	101409	77668.5	73302	99713	77559	0.9526	0.7714	0.811	0.0396	0.0391	0.0376	0.0363	0.0364		71799	95025	75610.5	73936	100667	70842	1.3	0.7253	0.8091	0.0396	0.0391	0.0378	0.037	0.0375		69919.5	74686.5	61897.5	73174	77900	61337	1.0949
	0.4772	0.4083		0.3106	0.4683		0.4221	0.5344		0.4306	0.6632		77101.5	102112	77070	75943	103919	77240	0.7922	1.3	0.8091	0.0399	0.0394	0.038	0.0369	0.0366		73216.5	101924	77175	75329	104166	79350	0.6669	0.5149	0.8085	0.0394	0.0393	0.0381	0.0372	0.0376		72303	78067.5	61488	71931	77660	61208	0.7357
	0.4898	0.552		0.3295	0.431		0.3763	0.488		0.367	0.6722		73248	97272	80577	74233	101457	78619	1.3	0.8095	0.8086	0.0398	0.0394	0.0384	0.0371	0.0368		73489.5	95665.5	74697	74716	96887	78400	0.398	0.499	0.8085	0.0392	0.0394	0.0385	0.0371	0.0374		68428.5	73342.5	61582.5	73301	76717	60639	1.1292
	0.3537	0.5444		0.1617	0.4051		0.3864	0.4544		0.293	0.6542		75537	102942	79296	74897	99472	81102	1.3	0.8443	0.8078	0.0401	0.0396	0.0386	0.0371	0.0369		71253	99256.5	76629	71427	98060	77271	1.3	1.1702	0.8092	0.0391	0.0391	0.0383	0.0368	0.0375		73153.5	74077.5	61089	71558	77223	64123	0.3381
	0.3746	0.483		0.4221	0.4108		0.4711	0.5229		0.3322	0.5824		78634.5	97177.5	78949.5	79343	99606	79855	0.776	0.7741	0.8087	0.0397	0.0393	0.0384	0.0369	0.037		73395	92820	78088.5	71493	93857	73398	0.1557	-0.3	0.8113	0.0387	0.0385	0.0375	0.0362	0.0378		68932.5	76576.5	59262	67590	79393	60664	0.5125
	0.2819	0.4106		0.3433	0.2652		0.5079	0.4426		0.5045	0.5635		71683.5	100496	74172	72315	96908	78015	-0.3	1.2136	0.8088	0.0398	0.0393	0.0384	0.0367	0.037		72009	99151.5	78508.5	70428	93866	75119	0.6695	0.7698	0.8122	0.0389	0.0382	0.0371	0.036	0.0376		71883	76881	60795	70797	77046	64121	-0.3
	0.285	0.5759		0.3144	0.5272		0.5524	0.6232		0.4082	0.6194		74550	99907.5	81742.5	73102	104448	75642	-0.3	1.3	0.8109	0.0393	0.0388	0.0379	0.0362	0.0369		73594.5	98458.5	80619	76738	102121	79215	1.2599	0.5381	0.8099	0.039	0.0388	0.0379	0.0365	0.0379		72103.5	76450.5	60091.5	71780	76395	60144	1.1608
	0.1009	0.5336		0.0754	0.511		0.4157	0.6695		0.3136	0.6767		74077.5	102648	76545	74862	98474	74519	0.6259	1.2315	0.8129	0.039	0.0384	0.0374	0.0359	0.0364		72838.5	102606	76828.5	74007	97639	80144	1.3	1.3	0.8094	0.0389	0.0388	0.0382	0.0368	0.0379		72292.5	74655	60942	70957	77156	65584	0.2007
	0.255	0.5301		0.5535	0.3749		0.4074	0.581		0.3844	0.5481		71673	99298.5	81364.5	73347	104187	76391	1.3	0.7449	0.8118	0.0392	0.0388	0.0375	0.036	0.0367		71022	99330	77542.5	70104	100489	75140	-0.1115	1.3	0.8081	0.0393	0.039	0.0383	0.037	0.0384		72702	78403.5	59104.5	69929	77949	61711	1.3
	0.2805	0.5353		0.7908	0.4325		0.4595	0.6704		0.2937	0.626		74067	100485	81637.5	78091	101226	76143	-0.3	0.1555	0.8134	0.0389	0.0384	0.0371	0.0359	0.0363		73258.5	98017.5	80146.5	73290	100714	75232	-0.3	0.9885	0.81	0.039	0.0384	0.0378	0.037	0.0377		70098	75075	61152	71081	75444	64062	0.3172
	0.3519	0.5082		0.3313	0.3452		0.3578	0.4495		0.3521	0.582		72292.5	102028	83013	74868	99785	79647	-0.1094	-0.3	0.8122	0.0393	0.0386	0.0374	0.0362	0.0363		73300.5	100790	74697	69816	103561	79162	-0.19	-0.3	0.8087	0.0392	0.039	0.0382	0.0371	0.0377		72240	80020.5	62884.5	71324	75950	60647	0.6903
	0.222	0.562		0.5744	0.335		0.3406	0.4657		0.4919	0.636		73951.5	97356	80125.5	73957	102682	80952	0.8658	0.999	0.8101	0.0397	0.0393	0.0376	0.0367	0.0366		71557.5	100160	77889	73908	102450	78146	0.9475	0.4935	0.8091	0.0388	0.039	0.0383	0.0372	0.0376		71505	77217	62527.5	70485	76181	62216	0.8684
	0.1972	0.4772		0.2246	0.5116		0.3619	0.4824		0.303	0.6797		74119.5	99718.5	77038.5	71606	104148	78805	0.5203	1.3	0.8074	0.04	0.04	0.0381	0.0373	0.0371		71925	102784	77290.5	75815	96588	79646	-0.3	1.3	0.8087	0.039	0.0391	0.0384	0.0372	0.0376		68869.5	77899.5	61593	72553	75431	62817	0.4982
	0.3023	0.57		0.3994	0.3079		0.408	0.4895		0.3399	0.6431		74749.5	98784	78456	77211	100478	78984	0.8873	0.4077	0.8077	0.0402	0.0398	0.0381	0.0372	0.037		70182	102784	79222.5	71507	101447	75703	0.0035	1.3	0.8095	0.0393	0.0388	0.0379	0.037	0.0374		69594	79695	61992	75374	77103	63412	0.6918
	0.3701	0.5668		0.3272	0.5228		0.1204	0.4683		0.2749	0.5535		73846.5	98899.5	78319.5	74812	98969	80951	0.2823	0.0671	0.8106	0.0397	0.0392	0.0373	0.0366	0.0366		73195.5	101094	74266.5	74504	96671	79276	-0.3	1.3	0.8093	0.0395	0.0389	0.0379	0.037	0.0373		71221.5	74518.5	62359.5	69272	75404	58642	0.2225
	0.1985	0.4935		0.2287	0.4502		0.2579	0.393		0.3469	0.6285		71967	106144	76933.5	77500	101560	76436	1.3	-0.3	0.8079	0.0406	0.0397	0.0378	0.0372	0.0368		75421.5	90100.5	74350.5	72857	100847	75337	0.8924	1.3	0.8062	0.0399	0.0397	0.0387	0.0375	0.0379		71998.5	76366.5	62884.5	72632	73444	63699	1.3
	0.2878	0.581		0.3468	0.4614		0.5516	0.4622		0.3022	0.6219		73374	100790	78970.5	73011	107404	74666	1.3	1.0581	0.8048	0.0414	0.0404	0.0382	0.0381	0.0371		73678.5	97282.5	77017.5	71379	102469	78079	0.7312	1.3	0.8057	0.0398	0.0398	0.0388	0.0379	0.038		70833	77385	62296.5	70852	76005	60826	0.4807
	0.3089	0.5835		0.5906	0.3813		0.5573	0.5667		0.3164	0.6501		71263.5	105819	76240.5	72443	100848	79630	1.3	1.3	0.804	0.0415	0.0407	0.0383	0.0385	0.0371		71295	96999	75841.5	71963	94549	80020	-0.3	1.3	0.8034	0.0405	0.0404	0.0392	0.0383	0.0382		70633.5	76345.5	60826.5	78137	77233	63022	0.7926
	0.1388	0.5336		0.3056	0.382		0.4642	0.5372		0.2527	0.5676		68397	99960	76828.5	76375	99645	81381	0.6273	-0.0411	0.8017	0.042	0.0413	0.0387	0.039	0.0372		71442	99424.5	78183	68949	99104	79516	1.3	0.1139	0.8057	0.0402	0.0398	0.0385	0.0379	0.0379		70213.5	75936	63703.5	74538	76190	59957	1.3
	0.2112	0.4629		0.2606	0.4205		0.4743	0.4965		0.3228	0.625		76167	93408	76051.5	75103	100846	79889	0.6242	1.1669	0.8004	0.0423	0.0413	0.0388	0.0395	0.0377		69709.5	96967.5	75715.5	71433	95280	74755	-0.0389	-0.3	0.8045	0.0408	0.0398	0.0385	0.0383	0.0381		74497.5	79233	61509	70809	77655	61990	1.1005
	0.3967	0.4119		0.5645	0.5855		0.5888	0.551		0.1316	0.5335		72513	105609	80514	73068	96155	78822	0.8402	1.0624	0.8075	0.0408	0.0398	0.0372	0.038	0.0367		76020	96810	77059.5	71278	104486	77971	0.763	1.3	0.8043	0.0406	0.0399	0.0388	0.0383	0.0381		71547	73836	63147	71732	74447	63981	0.4883
	0.393	0.5351		0.5358	0.5213		0.517	0.4884		0.0585	0.6878		74529	102302	74508	74522	97648	77645	1.3	0.9985	0.8016	0.0421	0.0409	0.0382	0.0393	0.0379		70360.5	96894	77217	71503	95419	75965	0.2098	1.3	0.8039	0.0406	0.04	0.0388	0.0383	0.0385		72565.5	77889	60637.5	69564	76114	62223	1.3
	0.308	0.5413		0.5754	0.4383		0.5725	0.5124		0.2098	0.7341		75579	99046.5	74130	74813	99033	77220	-0.3	0.0173	0.8029	0.0422	0.0409	0.0378	0.0387	0.0375		77679	99676.5	77437.5	72191	100470	78477	1.2844	-0.169	0.8061	0.0404	0.0399	0.038	0.0377	0.0379		70108.5	77196	59556	68548	76008	62000	1.3
	0.4628	0.5757		0.4662	0.5092		0.4048	0.5325		0.3137	0.6209		72271.5	96474	80398.5	77502	105277	76124	1.3	0.6273	0.8003	0.0425	0.0412	0.0385	0.0391	0.0384		73237.5	100716	77931	72126	97083	75603	0.6708	0.7657	0.8043	0.0403	0.0403	0.0384	0.0379	0.0388		73227	75274.5	62223	72795	80847	63413	0.812
	0.2464	0.5386		0.5482	0.5648		0.2856	0.4197		0.2531	0.5857		73290	99204	73311	76017	106309	78969	0.6347	0.7226	0.8002	0.0427	0.0413	0.0387	0.0391	0.038		74109	102574	79086	73411	102179	75449	0.2312	0.3617	0.8044	0.0404	0.0406	0.0383	0.0378	0.0385		72712.5	79044	61792.5	71866	75824	58103	0.5243
	1.3	0.258		0.6214	0.514		0.4534	0.4671		0.3991	0.6352		71536.5	103498	77238	76300	99056	81014	0.0784	-0.3	0.8027	0.042	0.0411	0.0379	0.0384	0.0378		71883	100958	78046.5	74404	103144	77460	1.1423	0.4645	0.804	0.0406	0.0407	0.0383	0.0379	0.0386		70402.5	75001.5	59608.5	72303	74292	61085	0.4465
	0.689	0.78		0.5711	0.547		0.4355	0.4781		0.3855	0.5678		72786	99046.5	75117	75477	99914	78770	0.4934	0.2438	0.8017	0.0424	0.0413	0.0385	0.0383	0.0377		75768	98658	79275	74575	99557	78694	0.336	-0.3	0.8042	0.0406	0.041	0.0383	0.0377	0.0383		72219	76944	63976.5	73185	74551	64173	1.1597
	0.9312	0.5462		0.5255	0.5066		0.289	0.5274		0.1743	0.7375		73867.5	97251	76314	76019	98705	83675	0.3288	0.4033	0.8017	0.0423	0.0408	0.0388	0.0376	0.0388		76923	94594.5	77364	70627	94619	78182	1.15	-0.0039	0.8055	0.0409	0.0401	0.0379	0.0368	0.0388		75012	79485	63504	69408	77418	61615	0.8024
	0.8889	0.5253		0.4936	0.5359		0.2599	0.4503		0.4012	0.4902		76660.5	99519	78907.5	72987	98607	79861	1.2625	0.1989	0.7833	0.0459	0.0427	0.0424	0.0405	0.0452		74413.5	98889	75505.5	72475	100792	82331	-0.0052	-0.3	0.7798	0.0464	0.0435	0.0433	0.0414	0.0458		69310.5	72166.5	62097	72341	76007	61944	1.0228
	0.8947	0.5719		0.4848	0.5648		0.5067	0.5448		0.421	0.6126
	0.8805	0.7035		0.4461	0.6256		0.4062	0.538		0.3347	0.6472
	0.928	0.5806		0.4849	0.4757		0.5269	0.5839		0.3897	0.5927
	0.6778	0.6623		0.5138	0.553		0.5051	0.5487		0.1149	0.477
	0.8678	0.5084		0.5573	0.5713		0.306	0.4688		0.4278	0.6001
	0.9601	0.6235		0.6197	0.5291		0.3804	0.4497		0.9386	0.61
	0.784	0.5987		0.5205	0.5192		0.3074	0.452		0.8695	0.6019
	0.5939	0.623		0.6997	0.5991		0.3575	0.5124		0.8607	0.5791
	0.8557	0.5906		0.7033	0.5601		0.2745	0.5241		0.9071	0.5914
	0.834	0.5836		0.714	0.5498		0.138	0.4103		0.7997	0.6657
	1.178	0.4626		0.6682	0.6715		-0.3	0.3627		0.9534	0.5728
	1.0763	0.4665		0.6983	0.6247		0.414	0.4896		0.8918	0.5911
	1.1754	0.3716		0.7335	0.6221		0.3279	0.3408		0.889	0.6409
	0.8436	0.6455		0.7211	0.6085		0.17	0.3867		0.7994	0.6192
	0.9669	0.7428		0.752	0.5763		0.208	0.3377		0.8342	0.6026
	0.8018	0.7422		0.6117	0.7068		0.3202	0.4262		0.9673	0.5745
	1.004	0.8359		0.6754	0.6216		0.0466	0.3047		1.0145	0.6258
	0.931	0.5781		0.5625	0.6007		0.4001	0.389		0.8601	0.6555
	1.2494	0.5497		0.6658	0.5895		0.498	0.5149		0.9851	0.5822
	1.1695	0.4489		0.6902	0.5523		-0.1483	0.277		0.9444	0.6921
	0.9906	0.4933		0.6191	0.5768		0.4437	0.3976		1.0121	0.5634
	0.9455	0.6267		0.6393	0.6133		0.3053	0.4694		0.8522	0.5378
	0.8755	0.5248		0.6959	0.5544		0.2634	0.5094		0.8816	0.5911
	0.7449	0.6456		0.736	0.3654		0.5526	0.4567		0.934	0.5939
	1.0143	0.6193		0.779	0.3476		0.4438	0.373		0.8925	0.6301
	0.7584	0.6939		0.6646	0.3865		0.1814	0.345		0.9693	0.5716
	1.0097	0.5534		0.6343	0.4009		0.3329	0.5396		0.9575	0.5014
	0.9186	0.7211		0.7595	0.3781		0.526	0.4732		0.8309	0.5076
	0.9915	0.5528		0.7183	0.3868		0.3966	0.3978		0.7529	0.5792
	1.0005	0.5212		0.7893	0.3921		0.3145	0.3718		0.8373	0.5942
	1.0149	0.5813		0.8115	0.4282		0.1111	0.3499		0.8631	0.6233
	0.6735	0.6149		0.5798	0.4434		0.2456	0.4071		0.8602	0.6174
	0.7487	0.6299		0.534	0.5709		0.0424	0.3084		0.8197	0.5315
	0.5947	0.5964		0.6994	0.5246		0.3192	0.3645		0.8683	0.6027
	0.7646	0.7205		0.7907	0.4973		0.2262	0.5387		0.96	0.5524
	0.4826	0.5467		0.7139	0.5597		0.3377	0.6397		0.9277	0.5686
	0.185	0.5511		0.5589	0.6435		0.3908	0.5478		0.8995	0.6392
	0.3983	0.6771		0.5759	0.5217		0.1962	0.5912		0.8478	0.6198
	0.2701	0.5751		0.872	0.4924		0.3791	0.5389		0.8684	0.5477
	0.3333	0.48		0.5588	0.6244		0.1953	0.5316		0.8768	0.6528
	0.3495	0.4931		0.5679	0.5343		0.3564	0.5637		0.864	0.5993
	0.4622	0.4505		0.7069	0.4877		0.3155	0.5644		0.6307	0.6645
	0.5962	0.3465		0.6164	0.5258		0.3854	0.5658		0.8917	0.5947
	0.1634	0.3796		0.5248	0.6142		0.3988	0.5866		0.764	0.5881
	0.1492	0.5104		0.6556	0.537		0.2484	0.7149		0.9747	0.5118
	0.2833	0.5424		0.7822	0.6369		0.197	0.6723		0.3747	0.5114
	0.0784	0.3908		0.6126	0.5196		0.3371	0.6919		0.0549	0.5163
	0.1292	0.4682		0.6794	0.5828		0.2661	0.5552		0.342	0.4609
	0.328	0.3965		0.5634	0.5447		0.4116	0.5709		0.4142	0.6576
	0.3894	0.4966		0.6141	0.5487		0.3365	0.5434		0.4194	0.5582
	0.3301	0.5334		0.6575	0.5855		0.3347	0.599		0.1221	0.5372
	0.4678	0.3942		0.6616	0.5953		0.2991	0.5779		0.351	0.3922
	0.6025	0.4601		0.7501	0.4878		0.2477	0.5868		0.3877	0.388
	0.2873	0.4744		0.7201	0.6407		0.3798	0.5914		0.1928	0.4492
	0.4557	0.4593		0.6781	0.5827		0.3876	0.5671		0.3853	0.4861
	0.5841	0.4228		0.7495	0.467		0.2249	0.688		0.3413	0.4319
	0.2928	0.4135		0.5947	0.5842		0.0692	0.5253		0.2766	0.5088
	0.4109	0.5707		0.6735	0.5674		0.3343	0.5537		0.3192	0.5567
	0.51	0.3281		0.864	0.6043		0.3243	0.6029		0.2088	0.4285
	0.3128	0.4731		0.6039	0.5639		0.2782	0.615		0.3009	0.5043
	0.3967	0.4636		0.5894	0.5475		0.3369	0.5174		0.3398	0.4482
	0.4266	0.4174		0.6528	0.7116		0.2115	0.7927		0.3953	0.4927
	0.4347	0.5997		0.7046	0.5666		0.1895	0.5113		0.2629	0.4535
	0.1214	0.3607		0.7349	0.552		0.4125	0.5814		0.4495	0.6485
	0.2966	0.5041		0.6717	0.5575		0.2643	0.6024		0.4616	0.5698
	0.2613	0.5413		0.8067	0.4368		0.2176	0.601		0.3082	0.4578
	0.4358	0.4507		0.6723	0.6585		0.3577	0.5263		0.3462	0.5069
	0.2685	0.6331		0.5992	0.5234		0.3709	0.5853		0.3083	0.6024
	0.4977	0.6226		0.7096	0.5132		0.3095	0.5772		0.3465	0.5873
	0.247	0.4955		0.8734	0.444		0.3444	0.609		0.3552	0.616
	0.264	0.3916		0.777	0.5606		0.2163	0.5432		0.374	0.4929
	0.2477	0.4486		0.3151	0.5527		0.2763	0.6323		0.2521	0.4094
	0.4402	0.5464		0.3685	0.5402		0.3228	0.6187		0.3616	0.6048
	0.1879	0.5006		0.3699	0.4844		0.3609	0.6221		0.2809	0.4976
	0.2489	0.4275		0.335	0.4998		0.8077	0.5527		0.3476	0.5429
	0.2051	0.4984		0.4394	0.5029		0.7055	0.502		0.4981	0.6899
	0.2658	0.5256		0.3307	0.4138		0.748	0.5131		-0.0024	0.5076
	0.5145	0.582		0.3533	0.4637		0.7639	0.5246		0.332	0.5636
	0.3841	0.4851		0.4779	0.4737		0.7567	0.552		0.3998	0.5884
	0.4248	0.5044		0.373	0.4213		0.9124	0.4998		0.4469	0.493
	0.5887	0.5889		0.3702	0.4953		0.7135	0.4728		0.3538	0.54
	0.4408	0.4994		0.3913	0.4924		0.7812	0.4939		0.3946	0.5331
	0.307	0.4786		0.3389	0.5251		0.7858	0.5359		0.3516	0.4951
	0.3612	0.4102		0.3369	0.4493		0.3881	0.4194		0.2674	0.6519
	0.5615	0.4094		0.4544	0.4236		0.5856	0.4642		0.4038	0.7123
	0.5079	0.5374		0.3094	0.4771		0.4879	0.4565		0.4448	0.5616
	0.3146	0.486		0.3193	0.4379		0.436	0.4286		0.4848	0.5679
	0.5154	0.5572		0.4521	0.5184		0.4545	0.4547		0.4693	0.5274
	0.4208	0.4876		0.4103	0.5094		0.4522	0.4515		0.4253	0.4741
	0.4942	0.5033		0.4504	0.4355		0.527	0.3977		0.356	0.5484
	0.6453	0.5124		0.4033	0.4595		0.5113	0.4673		0.346	0.528
	0.8392	0.4518		0.3592	0.5146		0.4363	0.4016		0.3945	0.4448
	0.7363	0.656		0.3857	0.4047		0.4648	0.3392		0.2912	0.4966
	0.8003	0.5083		0.3216	0.4268		0.3884	0.4839		0.3587	0.4856
	0.5016	0.4332		0.4133	0.526		0.495	0.4298		0.2895	0.4898
	0.7108	0.5605		0.3712	0.5081		0.5219	0.4269		0.2349	0.5553
	0.7861	0.4939		0.3633	0.4735		0.5199	0.4625		0.204	0.7611
	0.6014	0.4906		0.392	0.4728		0.5321	0.4491		0.3144	0.615
	0.5381	0.504		0.3845	0.561		0.3601	0.5929		0.3087	0.5683
	0.8391	0.5137		0.2805	0.5359		0.3274	0.6563		0.3494	0.5899
	0.6615	0.4892		0.3463	0.5263		0.2565	0.5856		0.4174	0.4976
	0.6797	0.3874		0.3301	0.4966		0.3148	0.6062		0.3286	0.505
	0.6384	0.5212		0.2573	0.5338		0.3277	0.573		0.2442	0.7705
	0.6685	0.5195		0.2792	0.5445		0.3654	0.6884		0.4342	0.6335
	0.6174	0.5923		0.3904	0.4909		0.2727	0.5993		0.4229	0.5133
	0.633	0.4194		0.416	0.5278		0.3133	0.6477		0.3437	0.4754
	0.6794	0.4867		0.3433	0.4949		0.4517	0.636		0.4273	0.6602
	0.7163	0.5361		0.4231	0.5188		0.4357	0.5615		0.4428	0.5898
	0.564	0.566		0.3613	0.5213		0.2952	0.6957		0.3942	0.5604
	0.6177	0.5889		0.4001	0.4716		0.3835	0.5799		0.4834	0.6113
	0.5951	0.5194		0.3581	0.4843		0.3396	0.5773		0.4632	0.5055
	0.769	0.6346		0.3216	0.3653		0.3376	0.63		0.6206	0.603
	0.6992	0.5548		0.388	0.2979		0.4588	0.6533		0.5636	0.4708
	0.7077	0.499		0.4659	0.3638		0.2165	0.5657		0.5237	0.5324
	0.5917	0.4946		0.3893	0.3631		0.3397	0.6937		0.6337	0.4679
	0.68	0.4893		0.4378	0.4008		0.3907	0.6173		0.5504	0.5988
	0.7248	0.5782		0.3552	0.4342		0.4165	0.6446		0.3372	0.4648
	0.6356	0.5257		0.3517	0.4956		0.4136	0.5901		0.6353	0.5864
	0.8026	0.4125		0.3772	0.3841		0.4181	0.6037		0.7135	0.4891
	0.68	0.4968		0.3004	0.3817		0.3458	0.615		0.4934	0.5261
	0.7184	0.5236		0.3738	0.4221		0.3124	0.5891		0.4765	0.5864
	0.6817	0.4258		0.5702	0.5321		0.2923	0.5554		0.5864	0.5477
	0.7131	0.3626		0.4945	0.4196		0.4003	0.6319		0.5152	0.5429
	0.7077	0.4914		0.7138	0.4631		0.3876	0.5571		0.4507	0.8383
	0.7712	0.508		0.63	0.4805		0.3897	0.6152		0.534	0.5575
	0.7167	0.5745		0.5969	0.4299		0.3331	0.6288		-0.0717	0.5745
	0.834	0.5075		0.6271	0.4707		0.4105	0.5864		0.1003	0.6206
	0.7669	0.4513		0.704	0.5018		0.345	0.6053		0.0709	0.5726
	0.8545	0.4615		0.7075	0.5206		0.3165	0.5637		-0.0212	0.5278
	0.8548	0.4724		0.4856	0.4715		0.3604	0.6209		-0.1825	0.5664
	0.8132	0.6217		0.6773	0.5297		0.4017	0.6377		-0.0804	0.5933
	0.9927	0.4854		0.6505	0.4871		0.4191	0.5611		0.0602	0.5874
	0.8452	0.4112		0.6295	0.5691		0.3207	0.564		0.1211	0.649
	1.0006	0.5287		0.6241	0.549		0.4041	0.5832		0.1229	0.5118
	0.8703	0.5223		0.6808	0.4512		0.4211	0.613		0.2601	0.6513
	0.8382	0.5735		0.5931	0.4901		0.3911	0.5324		0.1643	0.5145
	0.8424	0.523		0.6408	0.4889		0.4293	0.741		0.1122	0.5912
	0.9538	0.4516		0.7193	0.4701		0.2361	0.5213		0.1594	0.6351
	0.9013	0.4516		0.7193	0.4961		0.6169	0.5288		0.1638	0.5735
	0.8281	0.4918		0.604	0.5115		0.8583	0.5229		0.1318	0.6597
	0.7829	0.4869		0.7139	0.4919		0.6979	0.5196		0.0496	0.5217
	0.8617	0.5497		0.7219	0.4375		0.7176	0.5638		-0.3	0.4303
	0.9205	0.5015		0.6585	0.5609		0.6732	0.5391		-0.12	0.5065
	0.811	0.5642		0.5913	0.4562		0.7471	0.5292		0.0199	0.6669
	0.8713	0.4238		0.6814	0.555		0.7963	0.5325		-0.1283	0.5793
	0.8067	0.5203		0.6297	0.4457		0.7523	0.5432		-0.2578	0.4039
	0.7998	0.5511		0.5899	0.4333		0.7582	0.4702		-0.1173	0.5579
	0.8849	0.5689		0.569	0.4831		0.7592	0.531		0.1637	0.5999
	0.9946	0.4853		0.5874	0.5255		0.7833	0.5447		-0.0159	0.5653
	0.8934	0.6298		0.7749	0.4152		0.7953	0.5757		0.0058	0.6294
	0.8323	0.5671		0.5924	0.4615		0.6887	0.5493		-0.1027	0.5379
	0.8315	0.5613		0.5983	0.5563		0.6438	0.5372		0.1107	0.6164
	0.9507	0.4472		0.5709	0.4332		0.7619	0.565		-0.2096	0.4826
	0.8666	0.6483		0.5529	0.5336		0.67	0.5001		-0.0296	0.5891
	0.9523	0.4371		0.5507	0.4897		0.7289	0.4993		0.1746	0.5645
	0.8669	0.4339		0.7452	0.3965		0.6907	0.5659		-0.2225	0.427
	0.8242	0.5022		0.4257	0.5317		0.6183	0.5156		-0.1321	0.5536
	0.9087	0.5622		0.6817	0.4518		0.6937	0.5676		0.1526	0.5626
	0.766	0.5098		0.5257	0.5436		0.7133	0.5304		-0.2609	0.4373
	0.7665	0.4078		0.6774	0.4905		0.6906	0.5561		-0.139	0.528
	0.7387	0.4424		0.6508	0.49		0.7491	0.5542		0.1176	0.5753
	0.9117	0.4023		0.1293	0.593		0.6154	0.5305		0.1657	0.5816
	0.7709	0.4883		0.0608	0.573		0.7178	0.5296		-0.1879	0.4879
	0.935	0.4438		0.2184	0.6725		0.769	0.5754		0.1044	0.531
	0.8911	0.5444		0.0962	0.4758		0.7546	0.633		-0.047	0.5132
	0.8372	0.568		0.2451	0.5816		0.6433	0.6234		0.5823	0.4471
	0.8936	0.4801		0.0859	0.5906		0.7342	0.4868		0.4507	0.3814
	0.8991	0.552		0.172	0.7027		0.6888	0.5574		0.4075	0.3878
	0.9173	0.5262		0.1093	0.4955		0.6716	0.62		0.5757	0.4278
	0.2413	0.4822		0.2449	0.5735		0.7235	0.5941		0.4303	0.5093
	0.1785	0.5909		0.1776	0.5371		0.734	0.6002		0.3028	0.3305
	0.2072	0.5914		0.1291	0.5273		0.6965	0.5114		0.4091	0.4396
	0.028	0.4478		0.2099	0.5854		0.7542	0.5313		0.4352	0.4712
	0.3089	0.5479		0.2413	0.454		0.7478	0.5544		0.5499	0.4734
	0.2371	0.4376		0.2733	0.5662		0.7445	0.633		0.3343	0.4874
	0.3435	0.4407		0.2615	0.5836		0.7435	0.5787		0.3548	0.4166
	0.0451	0.5192		0.2325	0.5411		0.7751	0.5268		0.256	0.4143
	0.1537	0.5211		0.1313	0.5482		0.7045	0.6195		0.3515	0.4701
	-0.03	0.4246		0.2658	0.509		1.0415	0.575		0.6254	0.5108
	0.1604	0.553		0.1188	0.5458		0.8617	0.5615		0.4352	0.4539
	0.1071	0.5582		0.1988	0.5215		0.8654	0.5102		0.4887	0.4661
	0.1303	0.5733		0.1538	0.3271		0.8822	0.5277		0.4969	0.473
	-0.0696	0.4327		0.1773	0.5628		0.9646	0.5019		0.5826	0.4965
	0.1129	0.53		0.2563	0.4794		0.9587	0.5581		0.4282	0.4954
	0.0708	0.4784		0.273	0.5795		0.8525	0.6013		0.3764	0.429
	0.1698	0.5022		0.1195	0.4967		0.9005	0.5315		0.478	0.5212
	0.1029	0.4737		0.2095	0.4857		0.9499	0.4869		0.4252	0.4684
	0.1043	0.448		0.1983	0.5855		0.9235	0.6283		0.4899	0.4803
	0.1495	0.4937		0.2395	0.5718		0.9442	0.5071		0.3257	0.4424
	0.0966	0.4598		0.1738	0.5015		0.9272	0.5568		0.2877	0.4452
	0.0716	0.4916		0.2207	0.5258		0.8973	0.6711		0.5206	0.4939
	0.0625	0.5466		0.1857	0.4924		1.0038	0.4949		0.379	0.4777
	0.1385	0.4852		0.165	0.5161		0.9722	0.6409		0.5662	0.4181
	0.1401	0.4512		0.1862	0.5377		0.9031	0.6065		0.4482	0.4943
	0.0862	0.4092		0.2954	0.5174		0.9759	0.5417		0.4349	0.3654
	0.1652	0.4567		0.1671	0.5904		0.8474	0.4942		0.4566	0.4664
	0.174	0.5188		0.2249	0.5266		0.9752	0.6119		0.3763	0.3715
	0.0757	0.4385		0.2492	0.5036		0.9323	0.5583		0.5711	0.3902
	0.0956	0.4127		0.1642	0.5684		0.8642	0.4973		0.4945	0.45
	0.129	0.5143		0.2256	0.4794		0.867	0.5526		0.3806	0.3747
	0.06	0.5057		0.2157	0.5083		0.8956	0.6082		0.278	0.3729
	0.1931	0.5226		0.1986	0.5438		0.8997	0.5466		0.5611	0.3379
	0.0839	0.494		0.2835	0.5432		0.9544	0.5079		0.5003	0.4567
	0.1151	0.6094		0.1905	0.5739		0.8926	0.5523		0.4208	0.366
	0.081	0.4556		0.2355	0.5767		0.1777	0.4799		0.5317	0.4568
	0.0435	0.4847		0.1815	0.549		0.4079	0.6301		0.5551	0.4185
	0.1347	0.5442		0.1993	0.4606		0.2844	0.4957		0.5321	0.447
	0.1058	0.4722		0.1498	0.5015		0.1913	0.6015		0.644	0.4222
	0.1274	0.4381		0.1959	0.5359		0.3696	0.491		0.4941	0.4286
	0.9482	0.5566		0.1801	0.4571		0.2343	0.4911		0.5578	0.4276
	0.9751	0.5468		0.226	0.5437		0.1666	0.6055		0.5154	0.4695
	1.0531	0.3657		0.2519	0.5068		0.2796	0.5396		0.5629	0.3739
	0.8276	0.5231		0.1103	0.5135		-0.0914	0.4877		0.5984	0.4165
	0.8565	0.4533		0.2074	0.4549		0.3814	0.5495		0.5663	0.402
	1.026	0.5145		0.3174	0.6209		0.1238	0.6815		0.5982	0.4786
	1.0089	0.4025		0.2326	0.5548		0.244	0.4739		0.6469	0.4651
	0.8123	0.5685		0.2087	0.528		0.5017	0.4666		0.5448	0.4928
	0.8343	0.4665		0.3871	0.5516		0.4752	0.4617		0.2972	0.2349
	0.8481	0.4711		0.3096	0.5072		0.3256	0.7043		0.5806	0.5315
	0.8985	0.4589		0.3212	0.5296		0.0369	0.5484		0.4272	0.4994
	0.9955	0.5344		0.3232	0.5501		0.3392	0.6169		0.6851	0.5369
	0.6796	0.4665		0.3154	0.5457		0.357	0.5167		0.5837	0.4794
	0.9146	0.3903		0.3993	0.4398		0.3794	0.5917		0.5064	0.3897
	0.9408	0.4451		0.2993	0.4415		0.2233	0.4513		0.4668	0.4257
	0.8572	0.4831		0.3786	0.4809		0.3298	0.5677		0.575	0.3231
	0.8846	0.4994		0.2539	0.4856		0.3249	0.6136		0.7681	0.3017
	0.8274	0.4856		0.2056	0.5664		0.1613	0.4689		0.4909	0.4127
	0.9184	0.4385		0.1275	0.4472		0.0672	0.4982		0.6263	0.4038
	0.8773	0.4681		0.2972	0.4807		0.2557	0.5123		0.6047	0.4158
	0.9219	0.4494		0.1582	0.518		0.1214	0.3975		0.5021	0.4639
	0.9659	0.5737		0.1765	0.4688		0.1611	0.5444		0.6876	0.3622
	0.8216	0.5639		0.2259	0.5075		0.2477	0.3834		0.5817	0.459
	0.7477	0.6106		0.142	0.5479		0.3644	0.5792		0.5044	0.4538
	0.911	0.5848		0.2071	0.4591		0.3648	0.5802		0.6282	0.4814
	0.7504	0.513		0.3281	0.5893		0.4739	0.5298		0.7757	0.429
	0.8857	0.5866		0.2256	0.4838		0.336	0.5106		0.5649	0.4876
	0.7894	0.6153		0.2615	0.5249		0.456	0.6214		0.5634	0.4573
	0.7478	0.5111		0.1951	0.5238		0.2119	0.3586		0.558	0.4238
	0.7014	0.4974		0.248	0.5737		0.4192	0.4527		0.5952	0.4486
	0.8821	0.4163		0.1731	0.5225		0.3464	0.437		0.5933	0.4274
	0.8811	0.5317		0.3121	0.5456		0.3521	0.5422		0.4577	0.46
	0.8426	0.4989		0.2321	0.5058		0.3489	0.5423		0.7977	0.3525
	0.9049	0.4505		0.1845	0.5873		0.3328	0.4487		0.5436	0.4064
	0.8065	0.5749		0.2834	0.5452		0.3846	0.5059		0.4525	0.4034
	0.862	0.5916		0.3365	0.4434		0.2893	0.4832		0.7258	0.4116
	0.8305	0.6478		0.2058	0.5058		0.3606	0.571		0.5751	0.5073
	0.7945	0.5069		0.186	0.4922		0.32	0.5216		0.2767	0.5639
	0.8102	0.5906		0.229	0.521		0.418	0.5215		0.456	0.482
	0.7754	0.4727		0.2185	0.5454		0.2618	0.5611		0.0668	0.3976
	0.6876	0.458		0.145	0.5232		0.4242	0.5916		0.3847	0.5151
	0.7159	0.4735		0.068	0.4615		0.3042	0.4403		0.3139	0.4472
	0.662	0.4931		0.0265	0.568		0.3492	0.4575		0.3295	0.5379
	0.7074	0.491		0.1367	0.5415		0.1645	0.4854		0.344	0.5469
	0.8048	0.4807		0.1745	0.5264		0.3472	0.4331		0.2746	0.5636
	0.7005	0.4364		0.0828	0.4783		0.2839	0.422		0.4274	0.4607
	0.6375	0.5155		0.1087	0.5287		0.2671	0.4653		0.3858	0.5818
	0.6425	0.4954		0.081	0.4407		0.3578	0.466		0.4074	0.5232
	0.7416	0.5248		0.0304	0.4596		0.3857	0.4698		0.4338	0.5723
	0.7325	0.4641		0.1003	0.4609		0.3584	0.4979		0.3123	0.5504
	0.7274	0.4533		0.1285	0.4729		0.4488	0.4734		0.2412	0.5131
	0.6871	0.5556		0.0996	0.4856		0.3451	0.5237		0.0828	0.4685
	0.7205	0.5137		0.048	0.5267		0.3714	0.4418		0.3772	0.555
	0.7061	0.5175		0.1372	0.558		0.1369	0.5395		0.3116	0.5421
	0.6713	0.4813		0.0768	0.4977		0.3858	0.511		0.2759	0.469
	0.7525	0.4112		0.0168	0.4744		0.482	0.4606		0.5483	0.4918
	0.6207	0.5073		0.0474	0.528		0.2256	0.4061		0.4546	0.5156
	0.6838	0.4519		0.0993	0.5273		0.5467	0.4855		0.2432	0.5151
	0.753	0.5423		0.099	0.5039		0.3698	0.4938		0.3398	0.5278
	0.6661	0.4914		0.0803	0.513		0.2584	0.3955		0.4249	0.4704
	0.7319	0.4659		-0.0222	0.5009		0.2756	0.6149		0.3661	0.6839
	0.6776	0.4827		0.0829	0.501		0.382	0.5878		-0.0447	0.6086
	0.663	0.5475		0.0104	0.5316		0.403	0.4589		0.2036	0.49
	0.6242	0.4256		0.1124	0.5109		0.2748	0.4577		0.3496	0.5697
	0.6291	0.4604		0.082	0.4048		0.4154	0.4798		0.251	0.398
	0.7223	0.4644		0.107	0.4982		0.1168	0.5269		0.2866	0.528
	0.6792	0.4334		0.1144	0.4478		0.316	0.3448		0.2437	0.4438
	0.645	0.4798		0.0641	0.4061		0.4398	0.4121		0.4234	0.3584
	0.624	0.4943		0.1074	0.5505		0.3872	0.5052		0.2969	0.4814
	0.6648	0.4497		0.0845	0.4961		0.454	0.4406		0.5156	0.5117
	0.6184	0.4603		0.1258	0.5249		0.2897	0.4005		0.2618	0.5227
	0.6858	0.5172		0.1475	0.5182		0.4367	0.4245		0.2452	0.4733
	0.7252	0.4584		0.131	0.5497		0.2675	0.429		0.3047	0.4715
	0.6979	0.5467		0.0632	0.4732		0.3003	0.3672		0.3041	0.5164
	0.6746	0.5108		0.1365	0.5263		0.2257	0.3843		0.3471	0.5874
	0.6221	0.4148		0.1167	0.5487		0.0457	0.2921		0.1478	0.4581
	0.6486	0.5221		0.1215	0.5468		0.3608	0.3859		0.5576	0.6533
	0.5679	0.4206		0.0017	0.4886		0.4215	0.451		0.6169	0.5138
	0.7673	0.37		0.0392	0.541		0.3569	0.3796		0.6225	0.687
	0.7504	0.4429		0.1303	0.5143		0.4886	0.4019		0.5705	0.6608
	0.8906	0.3156		0.6867	0.5533		-0.1139	0.6338		0.5418	0.6908
	0.6583	0.5354		0.5522	0.5179		0.2494	0.401		0.6416	0.6125
	0.5251	0.3969		0.8645	0.5968		0.254	0.3928		0.6854	0.6179
	0.7164	0.3702		0.8677	0.3934		0.3229	0.366		0.5301	0.4821
	0.6305	0.5041		0.725	0.6092		0.3545	0.4436		0.5903	0.5805
	0.8001	0.4289		0.8891	0.6227		-0.0183	0.4547		0.4918	0.6604
	0.7469	0.4523		0.8398	0.5641		0.0357	0.3942		0.6198	0.6815
	0.6894	0.5714		0.8328	0.5776		0.3959	0.4202		0.4721	0.6903
	0.666	0.6041		0.6064	0.5044		0.1744	0.4938		0.511	0.5863
	0.8264	0.5023		0.6071	0.5684		0.2291	0.3423		0.5588	0.5664
	0.6172	0.4162		0.643	0.5376		0.4343	0.4055		0.5837	0.6897
	0.527	0.4866		0.6526	0.5197		0.4189	0.5974		0.6156	0.6249
	0.6269	0.4981		0.6489	0.645		0.125	0.5537		0.5063	0.5927
	0.6293	0.4481		0.6718	0.6025		0.408	0.4672		0.5954	0.6759
	0.7055	0.4926		0.7418	0.5512		0.2817	0.4376		0.5933	0.5559
	0.5587	0.5233		0.6759	0.49		0.3115	0.4178		0.6218	0.6971
	0.4539	0.4631		0.5994	0.6266		0.5101	0.4776		0.5497	0.6078
	0.5553	0.4847		0.5425	0.58		0.296	0.3771		0.5544	0.5901
	0.3823	0.3841		0.6718	0.5713		0.4161	0.4997		0.6494	0.5179
	0.6289	0.4084		0.698	0.5889		0.3384	0.4404		0.4655	0.634
	0.7187	0.4632		0.5653	0.582		0.5125	0.4148		0.5056	0.5268
	0.4964	0.4797		0.6444	0.7236		0.3095	0.4968		0.5858	0.6543
	0.5381	0.4398		0.6523	0.6487		0.4616	0.3984		0.1421	0.6347
	0.6788	0.5786		0.6932	0.557		0.337	0.4541		0.713	0.6188
	0.7076	0.5974		0.6116	0.5999		0.4498	0.3342		0.4704	0.5847
	0.3503	0.455		0.6834	0.5152		0.3384	0.3579		0.5684	0.6937
	0.6774	0.5414		0.6732	0.5368		0.3438	0.7297		0.4942	0.5595
	0.3736	0.4902		0.6583	0.5219		0.2599	0.5829		0.4954	0.6455
	0.6966	0.5859		0.7218	0.5185		0.3985	0.3435		0.6057	0.687
	1.0178	0.4724		0.7047	0.5634		0.8805	0.4354		0.4034	0.6517
	0.6101	0.534		0.7284	0.5151		0.652	0.5433		0.4701	0.6308
	0.5597	0.5982		0.6987	0.5841		0.7559	0.4877		0.6873	0.6244
	0.5694	0.5376		0.6498	0.5624		0.7018	0.392		0.4142	0.4767
	0.7159	0.4259		0.6719	0.5738		0.8577	0.4414		0.2122	0.6418
	0.6082	0.5562		0.8362	0.6345		0.6992	0.5172		0.3747	0.3906
	0.5864	0.5303		0.7027	0.6076		0.8637	0.3888		0.5051	0.6318
	0.5058	0.4591		0.6988	0.5321		0.6915	0.5802		0.0517	0.5464
	0.7373	0.496		0.7061	0.552		0.6773	0.5159		0.1105	0.6393
	0.6591	0.4129		0.7825	0.5363		0.7639	0.5863		0.2594	0.6434
	0.6068	0.4725		0.7844	0.5931		0.7045	0.4384		0.1054	0.5576
	0.3969	0.4425		0.7797	0.5833		0.7827	0.5708		0.2131	0.5672
	0.4005	0.3739		0.732	0.6055		0.7459	0.4056		0.1204	0.5944
	0.4142	0.2431		0.6838	0.596		0.9236	0.3717		0.0791	0.4652
	0.1483	0.5407		0.6976	0.5574		0.7714	0.4607		0.0718	0.5128
	0.4661	0.4083		0.6332	0.5368		0.89	0.404		0.0934	0.7398
	0.7556	0.3351		0.7101	0.5371		0.8119	0.4909		0.1764	0.5299
	0.4028	0.4736		0.7003	0.5675		0.8843	0.4956		0.2161	0.577
	0.726	0.343		0.6353	0.5603		0.776	0.5103		0.249	0.5956
	0.2995	0.4707		0.7056	0.5662		0.7029	0.467		-0.1409	0.292
	0.5043	0.641		0.6735	0.5487		0.8157	0.4183		0.2819	0.5585
	0.5407	0.4497		0.7001	0.5838		0.6983	0.4809		0.2153	0.5982
	0.753	0.5374		0.7553	0.5203		0.6996	0.4303		0.235	0.6181
	0.5658	0.5528		0.6481	0.5587		0.7766	0.3189		0.0856	0.5615
	0.543	0.4536		0.758	0.5285		0.7763	0.4825		-0.0185	0.5088
	0.3138	0.5062		0.7964	0.5503		0.8325	0.4319		0.0673	0.62
	0.8104	0.3974		0.6761	0.5433		0.7542	0.4854		0.2398	0.5687
	0.733	0.4345		0.6632	0.5129		0.737	0.5001		0.0529	0.4944
	0.527	0.4372		0.6478	0.5086		0.692	0.418		0.3923	0.6785
	0.4024	0.49		0.6683	0.5527		0.74	0.4911		0.1825	0.4692
	0.5881	0.5234		0.6383	0.5718		0.7039	0.4873		0.1061	0.5912
	0.7124	0.5543		0.6957	0.4982		0.9549	0.4863		0.1436	0.4335
	0.8294	0.4177		0.6952	0.5412		0.8683	0.4683		0.139	0.5592
	0.7627	0.5308		0.8395	0.5616		0.5808	0.4393		0.1674	0.5476
	0.3213	0.6128		0.6927	0.5447		1.0974	0.344		0.2029	0.5817
	0.6676	0.4983		0.6441	0.5487		0.7063	0.3927		0.293	0.539
	0.4841	0.4354					0.6735	0.481		0.1564	0.4839
	0.4987	0.5669					0.8444	0.5499		0.0718	0.4689
	0.6074	0.5526					0.8384	0.4416		0.3059	0.5444
	0.6291	0.6201					0.9615	0.364		0.0466	0.532
	0.4738	0.3507					0.926	0.4038		0.1762	0.5147
	0.435	0.5756					0.8168	0.4856		0.1134	0.4942
	0.5288	0.5341					0.7003	0.3988		0.1983	0.6485
	0.5014	0.5937					0.8158	0.5552		0.1336	0.5841
	0.3838	0.5149					0.775	0.5404		0.2792	0.6511
	0.1363	0.3924					0.7846	0.594		0.3253	0.5507
	0.3828	0.5319					0.7706	0.4964		0.0089	0.4092
	0.4885	0.5756					0.716	0.4856		0.5369	0.6053
	0.6248	0.3486					0.8378	0.5248		0.8392	0.4582
	0.5608	0.4					0.7653	0.5003		0.4379	0.388
	0.5264	0.3942					0.7577	0.4905		0.7079	0.6474
	0.1069	0.476					0.7398	0.5528		0.7546	0.5591
	0.4497	0.4592					0.7516	0.4832		0.4918	0.5584
	0.5265	0.6222					0.7455	0.4981		0.6231	0.4909
	1.1976	0.5185					0.8476	0.5225		0.714	0.5484
	0.8949	0.3516					0.9232	0.5213		0.7207	0.5944
	1.2762	0.3246					0.8348	0.5288		0.5517	0.5562
	0.4594	0.6144					0.8848	0.4864		0.8357	0.4961
	0.1856	0.462					0.7789	0.5552		0.6374	0.5619
	0.4941	0.2098					0.7062	0.4623		0.6365	0.4237
	0.5153	0.4444					0.7236	0.5019		0.5564	0.5016
	0.6255	0.5778					0.6275	0.5589		0.7551	0.4889
	0.1127	0.4089					0.7584	0.4724		0.6658	0.5417
	0.2936	0.4343					0.8141	0.5333		0.5567	0.5701
	0.1894	0.9927					0.8373	0.5234		0.5599	0.4765
	0.2386	0.5644					0.8091	0.4984		0.8406	0.5465
	0.5744	0.5192					0.7811	0.5145		0.76	0.5815
	0.6518	0.5206					0.8041	0.5085		0.656	0.5281
	0.471	0.4963					0.7233	0.5121		0.6185	0.485
	0.7208	0.4644					0.8155	0.5187		0.6199	0.4998
	0.8123	0.4603					0.7731	0.5155		0.5622	0.4775
	0.5143	0.4926					0.7763	0.5052		0.6949	0.4471
	0.562	0.5166					0.7453	0.4993		0.8807	0.4616
	0.6008	0.5565					0.7747	0.4904		0.6271	0.4778
	0.4697	0.4995					0.7851	0.5013		0.5583	0.4548
	0.1253	0.3523					0.8821	0.4378		0.6632	0.4585
	0.6489	0.4975					0.744	0.5212		0.8907	0.4357
	0.4173	0.4311					0.8477	0.5493		0.7534	0.3895
	0.6381	0.3624					0.7493	0.5536		0.5709	0.5108
	0.7406	0.4943					0.7603	0.5719		0.4972	0.3612
	0.7397	0.4823					0.1449	0.508		0.6428	0.469
	0.4294	0.5232					0.1112	0.5581		0.7177	0.4698
	0.5054	0.3538					0.1735	0.5415		0.6527	0.5698
	0.5492	0.5445					0.1802	0.5882		0.5541	0.4557
	0.3655	0.4648					0.1997	0.5017		0.5697	0.5254
	0.8151	0.4069					0.123	0.5283		0.7303	0.4442
	0.828	0.4548					0.1013	0.4808		0.7277	0.4817
	0.4565	0.6544					0.1842	0.5522		0.8028	0.4197
	0.8029	0.429					0.1211	0.5417		0.6567	0.4333
	0.5785	0.4279					0.1908	0.6048		0.7323	0.3736
	0.7144	0.4686					0.1438	0.5666		0.6342	0.4608
	0.4139	0.5217					0.2317	0.5669		0.6751	0.3943
	0.4135	0.4969					0.1304	0.5324		0.835	0.4842
	0.4625	0.4279					0.2753	0.5231		0.7252	0.5175
	0.5299	0.3277					0.1149	0.4982		0.7679	0.4973
	0.4349	0.4575					0.0986	0.4748		0.7897	0.529
	0.4606	0.3844					0.0827	0.5439		0.7547	0.4099
	0.4061	0.3953					0.1712	0.5482		0.6162	0.4239
	0.3907	0.3689					0.2575	0.5612		0.718	0.4946
	0.4408	0.4331					0.2525	0.6036		0.7494	0.4882
	0.4656	0.4204					0.1635	0.5378		0.7096	0.4965
	0.4323	0.396					0.19	0.5725		0.8313	0.5626
	0.5959	0.3967					0.2082	0.5418		0.7029	0.5412
	0.4917	0.4681					0.1756	0.5563		0.7531	0.441
	0.4613	0.4687					0.188	0.5569		0.6015	0.4817
	0.5352	0.4347					0.2237	0.5343		0.7602	0.4814
	0.4768	0.4573					0.1638	0.5207		0.799	0.445
	0.4426	0.4129					0.0879	0.5208		0.6728	0.4689
	0.4411	0.4066					0.2203	0.5556		0.8974	0.4212
	0.4755	0.4328					0.1003	0.505		0.6159	0.4308
	0.3528	0.4156					0.1783	0.5264		0.7575	0.4414
	0.528	0.4406					0.2073	0.5064		0.9168	0.4235
	0.5283	0.4524					0.1602	0.5659		0.726	0.4954
	0.4246	0.426					0.1043	0.5038		0.7257	0.5294
	0.3791	0.3238					0.2941	0.5222		0.6831	0.5117
	0.458	0.394					0.1122	0.5315		0.7563	0.5694
	0.3956	0.4264					0.1354	0.55		0.9632	0.4351
	0.4109	0.4036					0.1192	0.5359		0.7529	0.499
	0.5632	0.3819					0.1095	0.5012		0.7154	0.4814
	0.535	0.4403					0.0996	0.5544		0.7581	0.4571
	0.4997	0.3976					0.4727	0.6189		0.7448	0.512
	0.4699	0.4057					0.5713	0.6507		0.6598	0.4903
	0.4526	0.4052					0.4947	0.6056		0.7176	0.5123
	0.483	0.4444					0.896	0.3804		0.8078	0.4745
	0.39	0.3837					0.8213	0.5826		0.862	0.4061
	0.5595	0.4678					0.6669	0.4643		0.5568	0.3875
	0.4325	0.4728					0.8115	0.4728		0.5758	0.4151
	0.4689	0.3844					0.7792	0.415		0.2609	0.4752
	0.4329	0.3705					0.6635	0.5592		0.2771	0.4394
	0.2882	0.3741					0.7312	0.5077		0.3603	0.5609
	0.4278	0.3805					0.716	0.5699		0.5442	0.52
	0.2305	0.4913					0.7831	0.5355		0.2155	0.3935
	0.4149	0.4421					0.7717	0.5507		0.4091	0.5571
	0.3587	0.5199					0.6869	0.4937		0.2717	0.4987
	0.1183	0.4052					0.5674	0.4654		0.4998	0.4978
	0.245	0.6597					0.8003	0.5272		0.2816	0.4857
	0.2176	0.405					0.7351	0.5423		0.2182	0.546
	0.1786	0.6276					0.6296	0.5618		0.3982	0.5481
	0.6302	0.4718					0.6292	0.4191		0.2124	0.4714
	0.4092	0.4772					0.8445	0.5016		0.3668	0.5052
	0.2539	0.4685					0.7009	0.5272		0.3956	0.4398
	0.3012	0.6703					0.6566	0.5549		0.3892	0.4297
	0.2545	0.6591					0.7008	0.5376		0.212	0.4665
	0.3189	0.5549					0.6734	0.4822		0.4162	0.4642
	0.058	0.3243					0.7357	0.5752		0.4137	0.7249
	0.2283	0.4934					0.7269	0.5938		0.4047	0.5663
	0.1826	0.536					0.666	0.5826		0.4318	0.5549
	0.2427	0.4542					0.5475	0.537		0.257	0.4676
	0.3555	0.3316					0.7528	0.5862		0.4257	0.5313
	0.3083	0.5293					0.7599	0.452		0.3132	0.5373
	0.3491	0.4462					0.6988	0.521		0.3754	0.5266
	0.3072	0.539					0.7669	0.5281		0.3243	0.4838
	0.412	0.5539					0.7339	0.4851		0.371	0.5381
	0.2007	0.6146					0.6842	0.5032		0.3398	0.505
	0.2953	0.4005					0.6411	0.5591		0.4057	0.417
	0.254	0.4152					0.8139	0.4652		0.2344	0.4317
	0.3173	0.4193					0.9509	0.5594		0.3392	0.4946
	0.4046	0.3558					0.8075	0.5254		0.4171	0.585
	0.229	0.3369					0.6588	0.5429		0.4862	0.6097
	0.4121	0.3664					0.6954	0.4968		0.3109	0.4295
	0.1695	0.4005					0.4854	0.6519		0.4224	0.4409
	0.3722	0.5098					0.0609	0.4517		0.2902	0.558
	0.0953	0.4274					0.73	0.4951		0.375	0.5951
	0.2362	0.467					0.7594	0.484		0.4505	0.5023
	0.292	0.4096					0.8213	0.5049		0.3858	0.5178
	0.2313	0.4538					0.7064	0.4498		0.4231	0.5311
	0.2334	0.4607					0.797	0.5208		0.4275	0.5241
	0.3135	0.5071					0.8305	0.4497		0.2052	0.6071
	0.398	0.5182					0.6557	0.4528		0.2579	0.4363
	0.2811	0.4838					0.7112	0.4509		0.271	0.4866
	0.1279	0.4549					0.7423	0.5095		0.4109	0.4916
	0.1765	0.4794					0.7817	0.4793		0.2048	0.5135
	0.2532	0.5129					0.7196	0.3938		0.0599	0.5133
	0.2311	0.483					0.7311	0.4131		-0.2675	0.3905
	0.1688	0.4477					0.648	0.5109		0.2403	0.5156
	0.3192	0.4657					0.7149	0.5247		-0.0542	0.3395
	0.2261	0.3935					0.7385	0.4972		0.1723	0.3915
	0.2861	0.4993					0.8013	0.5071		0.3073	0.525
	0.2735	0.4973					0.6823	0.527		0.2548	0.3656
	0.2333	0.4594					0.7403	0.5371		-0.0512	0.3929
	0.3106	0.4407					0.6084	0.3544		0.2965	0.5366
	0.1879	0.3917					0.716	0.4962		0.3145	0.3789
	0.1905	0.457					0.7758	0.5046		0.1093	0.4253
	0.4612	0.4587					0.8348	0.3638		-0.0331	0.2735
	0.4824	0.3702					0.713	0.4123		0.2928	0.626
	0.3658	0.2881					0.7602	0.4998		0.2249	0.3542
	0.5211	0.36					0.7516	0.4606		0.3589	0.4934
	0.4864	0.3937					0.7391	0.4635		0.3421	0.4438
	0.3851	0.3769					0.828	0.4566		0.129	0.4104
	0.5058	0.4645					0.7772	0.4899		0.3458	0.3443
	0.45	0.4567					0.7566	0.4546		0.1974	0.649
	0.4299	0.4382					0.7523	0.4518		0.448	0.4649
	0.5085	0.5998					0.7226	0.5153		0.2742	0.4332
	0.5803	0.5228					0.6508	0.509		0.3319	0.5629
	0.0661	0.1964					0.7392	0.4292		0.0071	0.3857
	0.4253	0.4306					0.7095	0.4236		0.2673	0.4217
	0.5423	0.3712					0.6744	0.4629		0.4584	0.5831
	0.5598	0.4136					0.778	0.4889		-0.034	0.4294
	0.4292	0.1896					0.645	0.5185		0.2414	0.5545
	0.3609	0.3891					0.8935	0.496		0.0525	0.329
	0.481	0.3209					0.4301	0.6328		0.1969	0.4189
	0.5804	0.4109					0.4045	0.6569		0.0188	0.4723
	0.5835	0.3936					0.4016	0.7128		-0.0728	0.2845
	0.4062	0.3779					0.3878	0.6408		0.3493	0.5071
	0.4176	0.4787					0.3383	0.6678		0.1199	0.4529
	0.4612	0.4274					0.3283	0.6132		0.3952	0.4134
	0.2419	0.5709					0.4059	0.7109		0.3308	0.492
	0.2186	0.3969					0.3974	0.6938		-0.0807	0.339
	0.2433	0.4891					0.2419	0.7207		-0.186	0.3499
	0.3206	0.4819					0.3542	0.7102		0.3514	0.5601
	0.3499	0.5313					0.3789	0.6513		0.6186	0.6036
	0.3014	0.5332					0.3477	0.6745		0.2546	0.522
	0.1836	0.4841					0.3582	0.7022		0.4154	0.4703
	0.3363	0.545					0.4083	0.7181		0.2684	0.558
	0.3643	0.5145					0.364	0.6789		0.5521	0.5782
	0.3576	0.5917					0.314	0.7173		-0.3	0.4818
	0.2692	0.5312					0.3489	0.6577		0.0036	0.6549
	0.2369	0.6387					0.3716	0.6522		0.361	0.5459
	0.2312	0.5376					0.3016	0.6656		0.1066	0.5402
	0.268	0.4931					0.3368	0.694		0.3959	0.5505
	0.1999	0.5185					0.3704	0.6531		0.5034	0.4697
	0.0993	0.5403					0.4408	0.7061		0.3204	0.5939
	0.1904	0.5007					0.358	0.6726		0.4338	0.7054
	0.2447	0.6157					0.3319	0.711		0.2306	0.2759
	0.2864	0.5679					0.3743	0.6909		0.4112	0.6043
	0.2721	0.5506					0.3214	0.6333		0.1353	0.4548
	0.2765	0.5528					0.3362	0.7081		0.4302	0.4897
	0.1133	0.5291					0.8365	0.4018		0.4137	0.6269
	0.1926	0.5715					0.8142	0.4802		0.4712	0.5779
	0.3353	0.5733					0.7573	0.6035		0.2605	0.36
	0.209	0.4622					0.7939	0.417		0.4888	0.5258
	0.3643	0.5134					0.7039	0.5092		0.2921	0.6683
	0.3688	0.541					0.7471	0.5266		0.2385	0.616
	0.3117	0.6081					0.7701	0.4876		0.4135	0.4769
	0.209	0.4976					0.66	0.4941		0.3577	0.5286
	0.3163	0.5152					0.7884	0.5541		0.2131	0.5063
	0.2021	0.4574					0.7402	0.4197		0.2603	0.3271
	0.2469	0.5081					0.7646	0.4404		0.4354	0.5174
	0.1367	0.4656					0.6544	0.4645		0.4776	0.5073
	0.2902	0.5854					0.6819	0.4893		-0.1945	0.2891
	0.2503	0.5432					0.6323	0.5145		0.0021	0.4818
	0.2904	0.4883					0.7639	0.4974		0.3827	0.4689
	0.2964	0.499					0.7301	0.5547		0.4382	0.4086
	0.13	0.5592					0.7386	0.5958		0.6384	0.496
	0.3142	0.5665					0.7216	0.5305		0.2218	0.4453
	0.3184	0.6766					0.783	0.4022		0.497	0.4626
	0.7113	0.5171					0.7114	0.4849		0.343	0.4869
	0.7689	0.4182					0.7846	0.5248		0.4407	0.6422
	0.7421	0.4018					0.7449	0.4243		0.2927	0.6595
	0.643	0.5777					0.8632	0.59		0.1658	0.6794
	0.7646	0.4552					0.7389	0.4801		0.2517	0.6296
	0.6941	0.4055					0.7736	0.478		0.3394	0.636
	0.8693	0.4307					0.6982	0.5436		0.1759	0.5707
	0.9318	0.4537					0.7169	0.42		0.271	0.5763
	0.7822	0.4058					0.7583	0.5396		0.289	0.6113
	0.629	0.5222					0.7426	0.5123		0.0196	0.6107
	1.0038	0.356					0.8331	0.5496		0.2592	0.6742
	0.8089	0.4735					0.7358	0.5098		0.4012	0.6306
	0.7923	0.501					0.6432	0.5905		0.2186	0.5768
	0.6972	0.5295					0.7076	0.4165		0.3075	0.652
	0.8268	0.5072					0.6917	0.5376		0.314	0.6175
	0.7466	0.531					0.7929	0.4978		0.3868	0.7057
	0.6556	0.5824					0.7082	0.4624		0.2961	0.6083
	0.862	0.4208					0.7441	0.5176		0.2306	0.6031
	0.702	0.5179					0.7695	0.4757		-0.0157	0.5453
	0.7041	0.5585					0.7742	0.4691		0.3323	0.6449
	0.6504	0.52					0.7775	0.5044		0.1085	0.7427
	0.6096	0.552					0.4054	0.428		0.2582	0.5896
	0.7255	0.438					0.317	0.5123		0.2807	0.6306
	0.715	0.4801					0.1943	0.4691		0.4651	0.685
	0.7271	0.5764					0.3355	0.4615		0.3539	0.8075
	0.7701	0.4895					0.3571	0.5753		0.187	0.505
	0.7637	0.4654					0.4421	0.519		0.2538	0.6025
	0.7776	0.4843					0.2858	0.5138		0.2727	0.7745
	0.7028	0.5316					0.431	0.557		0.1579	0.5776
	0.6749	0.6351					0.3613	0.4536		-0.0061	0.7089
	0.6053	0.4922					0.4572	0.4698		0.0407	0.4914
	0.6806	0.5595					0.5195	0.7825		0.2623	0.5517
	0.5967	0.6508					0.1081	0.3298		0.1791	0.5976
	0.7255	0.5238					0.4619	0.4846		0.2522	0.5401
	0.583	0.5333					0.4242	0.4792		0.2655	0.5558
	0.8202	0.4784					0.4358	0.5003		0.2957	0.6721
	0.8051	0.3953					0.3774	0.4876		0.3472	0.5879
	0.6377	0.5773					0.4115	0.4689		0.2902	0.6268
	0.7791	0.5394					0.4769	0.5103		0.2388	0.6336
	0.5905	0.5152					0.4461	0.5736		0.2191	0.6452
	0.242	0.4308					0.3441	0.509		0.2991	0.6009
	0.5209	0.5843					0.7246	0.402		0.7023	0.5823
	0.3418	0.5547					0.8176	0.4602		0.7675	0.4919
	0.4061	0.5869					0.6528	0.4209		0.7863	0.5324
	0.396	0.5843					0.6377	0.3917		0.711	0.4696
	0.516	0.5527					0.7363	0.4009		0.7322	0.4869
	0.6069	0.4411					0.6558	0.5049		0.6117	0.5196
	0.2586	0.5649					0.8174	0.4119		0.7273	0.5456
	0.4192	0.5444					0.7649	0.416		0.7194	0.5586
	0.2251	0.4589					0.8921	0.404		0.6966	0.5426
	0.6216	0.493					0.8298	0.458		0.6517	0.5052
	0.4266	0.4893					0.652	0.4241		0.8399	0.5072
	0.2309	0.5525					0.8268	0.3734		0.696	0.492
	0.23	0.477					0.6736	0.5302		0.6201	0.4597
	0.4277	0.4515					0.7577	0.5183		0.6721	0.4519
	0.5191	0.4637					0.7401	0.4169		0.5635	0.4742
	0.4809	0.6513					0.6962	0.4619		0.7655	0.5097
	0.2505	0.5401					0.6781	0.3969		0.5869	0.5036
	0.3511	0.797					0.7554	0.4972		0.8193	0.5147
	0.1178	0.6878					0.7925	0.4485		0.7817	0.4471
	0.3036	0.4571					0.3685	0.5741		0.812	0.4765
	0.438	0.3919					0.7136	0.431		0.769	0.4699
	0.3957	0.5647					0.5873	0.351		0.7762	0.4621
	0.2065	0.3092					0.8215	0.4131		0.7863	0.5232
	0.343	0.4433					0.7158	0.4715		0.8251	0.5031
	0.413	0.6426					0.684	0.5767		0.7967	0.4807
	0.4074	0.5577					0.7216	0.4209		0.7495	0.4743
	0.4938	0.5793					0.7949	0.5177		0.7261	0.5044
	0.4076	0.5842					0.7427	0.4805		0.7759	0.5251
	0.4106	0.5824					0.4159	0.2795		0.734	0.462
	0.4081	0.6224					0.7269	0.493		0.7456	0.4601
	0.5063	0.5117					0.7413	0.4514		0.8535	0.4086
	0.4136	0.6916					0.8354	0.4421		0.6907	0.4186
	0.1694	0.6286					0.6844	0.4669		0.928	0.4131
	0.4771	0.5286					0.7402	0.4318		0.6362	0.4076
	0.1183	0.5778					0.6969	0.4756		0.5804	0.5138
	0.3718	0.4978					0.8268	0.4805		0.8694	0.4556
	0.3834	0.5941					0.7565	0.4202		0.6447	0.464
	0.4578	0.5926					0.6934	0.4066		0.6421	0.4658
	0.2985	0.5565					0.723	0.4586		0.821	0.4889
	0.49	0.4136					0.5825	0.4029		0.7199	0.4789
	0.3872	0.4415					0.7554	0.384		0.4308	0.5093
	0.3913	0.4626					0.602	0.4061		0.4749	0.4543
	0.4366	0.536					0.6274	0.4204		0.5076	0.5075
	0.3352	0.4608					0.6664	0.499		0.3917	0.5195
	0.4593	0.5131					0.7511	0.4113		0.2174	0.4302
	0.3542	0.4712					0.7924	0.4432		0.4612	0.5479
	0.3886	0.4644					0.6807	0.4261		0.329	0.6012
	0.3783	0.5172					0.7979	0.3779		0.2966	0.5191
	0.498	0.4514					0.7366	0.4662		0.5749	0.5831
	0.3982	0.4337					0.7568	0.4578		0.3222	0.4324
	0.418	0.4763					0.7683	0.5248		0.5905	0.5249
	0.3841	0.4492					0.6414	0.3631		0.3394	0.4697
	0.377	0.4825					0.6807	0.4356		0.2231	0.3788
	0.379	0.437					0.7314	0.442		-0.0113	0.4945
	0.2973	0.4856					0.7546	0.5421		0.2446	0.554
	0.3637	0.5073					0.729	0.5249		0.2968	0.4033
	0.3944	0.5213					0.745	0.5346		0.2503	0.5348
	0.4646	0.5018					0.7544	0.4602		0.4565	0.4137
	0.4781	0.4749					0.8238	0.4253		0.3784	0.565
	0.4562	0.4931					0.7806	0.4128		0.3442	0.5537
	0.4025	0.4773					0.8313	0.4369		0.4416	0.6182
	0.235	0.4428					0.7497	0.5556		0.4002	0.4987
	0.2225	0.4199					0.828	0.4403		0.3343	0.4784
	0.1725	0.3806					0.729	0.4029		0.4618	0.4291
	0.4429	0.4997					0.7589	0.4002		0.3862	0.472
	0.2865	0.3959					0.5895	0.4114		0.3847	0.4992
	0.4011	0.3901					0.8742	0.4902		0.3312	0.5528
	0.4176	0.5072					0.7024	0.5141		0.2154	0.3079
	0.2832	0.4444					0.7722	0.4704		0.5305	0.4167
	0.3678	0.4692					0.7328	0.5275		0.3149	0.4639
	0.3065	0.4968					0.5743	0.4502		0.2769	0.3685
	0.414	0.5329					0.5482	0.4713		0.4094	0.4488
	0.455	0.6353					0.6989	0.3853		0.2564	0.4547
	0.1687	0.4438					0.6412	0.4939		0.405	0.5216
	0.4669	0.6511					0.5154	0.4659		0.1324	0.4003
	0.1935	0.5955					0.6103	0.4963		0.565	0.4593
	0.0226	0.6756					0.6115	0.4673		0.1888	0.2813
	0.3331	0.6002					0.6251	0.3843		0.403	0.811
	0.2126	0.3121					0.6664	0.3792		0.3991	0.5907
	0.1931	0.4846					0.5319	0.491		0.321	0.4615
	0.2988	0.4162					0.633	0.427		0.2013	0.5414
	0.4133	0.511					0.5704	0.2706		0.1646	0.5769
	0.5378	0.5073					0.4627	0.4975		0.1814	0.5479
	0.3744	0.5149					0.2893	0.6039		0.2794	0.5915
	0.4224	0.5098					0.2819	0.6177		0.1563	0.5863
	0.4836	0.3716					0.3493	0.7028		0.2175	0.6262
	0.3423	0.4324					0.3533	0.5953		0.0775	0.577
	0.3632	0.5532					0.3044	0.6434		0.29	0.6108
	0.2822	0.4004					0.3329	0.5628		0.1682	0.6084
	0.5434	0.4751					0.3144	0.5488		0.2019	0.6469
	0.3722	0.6023					0.3334	0.6896		0.198	0.7029
	0.2738	0.5901					-0.0255	0.5985		0.1746	0.5146
	0.3692	0.5099					0.3637	0.527		0.0631	0.5655
	0.4914	0.5246					0.383	0.5967		0.1311	0.6725
	0.31	0.499					0.3958	0.6247		0.1593	0.7247
	0.1895	0.4983					0.4185	0.7255		0.2869	0.601
	0.2346	0.54					0.3016	0.5122		0.0868	0.7102
	0.3879	0.6493					0.4431	0.636		0.0187	0.7623
	0.1358	0.7076					0.3335	0.6064		0.1624	0.589
	0.3344	0.6453					0.4026	0.6371		0.2041	0.6154
	0.1624	0.578					-0.032	0.4214		0.2794	0.5672
	0.312	0.3368					0.374	0.5838		0.247	0.6619
	0.2715	0.4049					0.4222	0.5997		0.1677	0.5698
	0.2188	0.4468					0.4383	0.6388		0.174	0.6183
	0.3137	0.5316					0.4554	0.5961		0.2906	0.6491
	0.3215	0.3643					0.2709	0.534		0.2707	0.6337
	0.1851	0.4208					0.2995	0.5183		0.2001	0.5758
	0.502	0.4491					0.3489	0.5991		0.175	0.607
	0.4118	0.4472					0.3863	0.6936		0.1604	0.6017
	0.4598	0.4154					0.4111	0.6439		0.2108	0.6264
	0.3284	0.4366					0.3557	0.5934		0.1049	0.5282
	0.1825	0.3734					0.3158	0.5537		0.1067	0.6552
	0.2778	0.395					0.3136	0.5976		0.0993	0.724
	0.4419	0.3772					0.3535	0.7106		0.1321	0.5667
	0.3645	0.4436					0.1573	0.5556		0.2744	0.6187
	0.3964	0.4239					0.1729	0.4946		0.1595	0.5728
	0.1891	0.4984					0.4594	0.6287		0.0548	0.7586
	0.2454	0.4868					0.3153	0.5656		0.1443	0.6373
	0.3618	0.5503					0.3077	0.5897		0.1525	0.6118
	0.2263	0.439					0.391	0.6281		0.3763	0.5417
	0.3023	0.4525					0.4193	0.5687		0.2199	0.5465
	0.3583	0.5753					0.3239	0.612		0.2762	0.5466
	0.4009	0.4519					0.3976	0.6221		0.276	0.5309
	0.2528	0.4137					0.4899	0.4474		0.4247	0.6104
	0.3905	0.4741					0.6092	0.4327		0.2716	0.5454
	0.3762	0.4557					0.4826	0.4217		0.3461	0.7215
	0.3259	0.5198					0.5633	0.4132		0.0401	0.6498
	0.4121	0.5009					0.3418	0.3881		0.2565	0.5446
	0.37	0.4903					0.4527	0.3453		0.2127	0.4827
	0.2504	0.4268					0.5099	0.3381		0.4103	0.618
	0.2652	0.5127					0.3599	0.3693		0.4092	0.5683
	0.3867	0.5273					0.4687	0.3532		0.1156	0.4482
	0.3298	0.3975					0.4205	0.408		0.3569	0.6154
	0.2902	0.5215					0.4496	0.508		0.1661	0.5755
	0.2484	0.5175					0.3573	0.37		0.2606	0.5629
	0.347	0.4756					0.5536	0.3546		0.2376	0.6379
	0.2726	0.4516					0.6017	0.3851		0.2848	0.6067
	0.2819	0.4025					0.473	0.4157		0.3429	0.5889
	0.2567	0.4376					0.4866	0.3971		0.1783	0.5498
	0.3424	0.4673					0.4718	0.4321		0.2651	0.5778
	0.2636	0.3705					0.5917	0.4234		0.2708	0.6664
	0.3449	0.3962					0.3904	0.4395		0.113	0.4718
	0.2802	0.3901					0.2452	0.3492		0.2757	0.6383
	0.3277	0.4499					0.5147	0.4342		0.0986	0.6488
	0.3474	0.4213					0.5099	0.377		0.1942	0.4781
	0.3627	0.4246					0.4586	0.4973		0.2842	0.6382
	0.36	0.435					0.4386	0.4759		0.2523	0.5833
	0.2609	0.4466					0.443	0.4379		0.3335	0.5244
	0.3708	0.4028					0.3896	0.3773		0.1633	0.542
	0.2873	0.3391					0.5571	0.3656		0.0859	0.5051
	0.3405	0.4028					0.4306	0.4176		0.2743	0.5172
	0.2492	0.4487					0.2713	0.3099		0.0867	0.6374
	0.3422	0.4394					0.5097	0.4569		0.2894	0.6274
	0.4238	0.4916					0.4824	0.4329		0.3151	0.6517
	0.3192	0.4482					0.5555	0.4243		0.1731	0.7026
	0.3134	0.4714					0.4992	0.4019		0.9672	0.3589
	0.2727	0.4062					0.5498	0.3473		0.8586	0.4152
	0.3792	0.4834					0.4539	0.3861		0.9622	0.3931
	0.4459	0.4875					0.4558	0.436		0.6862	0.3475
	0.3167	0.4357					0.4722	0.3647		0.701	0.4618
	0.3224	0.4388					0.4312	0.3512		0.7247	0.4892
	0.243	0.3886					0.4744	0.4269		0.7175	0.4211
	0.3909	0.4479					0.5204	0.4303		0.8694	0.411
	0.3591	0.446					0.339	0.6178		0.8233	0.4894
	0.4218	0.4591					0.331	0.6889		0.7002	0.4805
	0.3874	0.415					0.4384	0.5862		0.7278	0.576
	0.3244	0.3856					0.416	0.5274		0.7076	0.5187
	0.4676	0.4716					0.3137	0.5689		0.8592	0.5238
	0.3794	0.487					0.0656	0.4744		0.8777	0.4085
	0.3454	0.4863					0.3307	0.5117		0.6908	0.365
	0.279	0.4519					0.0845	0.6292		0.8124	0.5217
	0.3829	0.428					0.3217	0.5134		0.7403	0.5373
	0.41	0.4188					0.3126	0.6054		0.7353	0.4554
	0.3082	0.4328					0.3766	0.5514		0.6772	0.4904
	0.347	0.4795					0.2933	0.7083		0.5691	0.4624
	0.2899	0.4265					0.3704	0.5447		0.7326	0.381
	0.3316	0.4617					0.3607	0.7193		0.651	0.4578
	0.3423	0.4238					0.2677	0.6615		0.7708	0.4028
	0.21	0.4298					0.1705	0.5711		0.7462	0.3719
	0.2037	0.4356					0.3909	0.5999		0.7976	0.4603
	0.1655	0.5329					0.378	0.587		0.6111	0.3476
	0.386	0.5403					0.3613	0.556		0.6978	0.5144
	0.228	0.521					0.3222	0.5932		0.7545	0.5186
	0.3883	0.4868					0.4008	0.6342		0.8241	0.4724
	0.3199	0.4653					0.234	0.5412		0.7695	0.4581
	0.1533	0.4371					0.2052	0.5778		0.837	0.467
	0.4108	0.3916					0.3234	0.5688		0.6519	0.4226
	0.1563	0.5173					0.3678	0.6246		0.7247	0.7044
	0.4053	0.4951					0.3694	0.6461		0.7262	0.5504
	-0.0205	0.3916					0.3682	0.591		0.7973	0.5597
	0.4694	0.5876					0.375	0.5629		0.7744	0.535
	0.392	0.4601					0.4833	0.5387		0.8245	0.5538
	0.3723	0.5541					0.3568	0.6079		0.8096	0.459
	0.3772	0.5667					0.3724	0.5386		0.812	0.5346
	0.3697	0.4577					0.4089	0.5445		0.7491	0.4558
	0.3198	0.4552					0.2719	0.5829		0.7052	0.5864
	0.2822	0.3222					0.1875	0.5074		0.7553	0.5414
	0.2915	0.3961					0.0935	0.5041		0.7837	0.4686
	0.3091	0.5546					0.2608	0.575		0.8373	0.4409
	0.2085	0.4655					0.2231	0.5396		0.6948	0.6
	0.2902	0.5182					0.3484	0.5495		0.7602	0.5234
	0.0804	0.4966					0.3041	0.5789		0.8313	0.4977
	0.0392	0.5037					0.279	0.5746		0.8521	0.5481
	0.4146	0.5105					0.2828	0.6512		0.5652	0.5618
	0.3408	0.4452					0.4848	0.2949		0.7976	0.4415
	0.3006	0.3557					0.5357	0.2924		0.764	0.5103
	0.329	0.4372					0.5206	0.3583		0.9172	0.5169
	0.2486	0.5199					0.4939	0.4001		0.7354	0.5984
	0.3317	0.4665					0.4493	0.3903		0.7743	0.496
	0.3149	0.4542					0.2667	0.2873		0.7728	0.4719
	0.2252	0.4253					0.3288	0.4879		0.7565	0.6073
	0.1875	0.4516					0.32	0.3103		0.8988	0.4897
	0.3758	0.5367					0.2265	0.2897		0.8323	0.5712
	0.438	0.471					0.4567	0.3843		0.7975	0.5208
	0.2817	0.387					0.3538	0.3653		0.6986	0.6107
	0.283	0.4335					0.377	0.2995		0.8547	0.5247
	0.4599	0.4701					0.3128	0.3037		0.7407	0.5363
	0.3751	0.2665					0.4309	0.3254		0.8262	0.5456
	0.7468	0.4892					0.3402	0.307		0.7524	0.4545
	0.7082	0.5149					0.2066	0.4601		0.6243	0.5506
	0.7555	0.51					0.4649	0.3533		0.818	0.587
	0.7123	0.4732					0.2757	0.5793		0.7156	0.4465
	0.7415	0.5551					0.3456	0.4697		0.7892	0.5913
	0.7531	0.4598					0.3247	0.4957		1.0484	0.4718
	0.7341	0.4343					0.3188	0.4427		0.8386	0.5577
	0.6858	0.4971					0.3275	0.4442		0.8168	0.4926
	0.71	0.4527					0.6682	0.244		0.755	0.4971
	0.7407	0.535					0.7811	0.3418		0.7656	0.5431
	0.78	0.4916					0.4389	0.1816		0.4322	0.4332
	0.7498	0.6012					0.9184	0.3488		0.3043	0.3917
	0.6842	0.5184					0.8364	0.3777		0.6331	0.4138
	0.7665	0.5017					0.8995	0.3515		0.5297	0.4592
	0.7762	0.5493					0.7964	0.3721		0.365	0.4817
	0.7074	0.4356					0.8168	0.4173		0.4701	0.4477
	0.6978	0.437					0.8861	0.367		0.2922	0.2891
	0.7444	0.4816					0.6535	0.3939		0.4071	0.3747
	0.6881	0.5071					0.8065	0.4114		0.6599	0.4128
	0.6865	0.4252					0.8766	0.2941		0.5927	0.4798
	0.6882	0.4443					0.8434	0.3603		0.566	0.4986
	0.7307	0.4514					0.7876	0.4315		0.5499	0.3623
	0.7499	0.5307					0.8707	0.3745		0.3591	0.4647
	0.7478	0.4767					0.7394	0.4852		0.565	0.3679
	0.6898	0.5195					0.6858	0.3867		0.532	0.452
	0.6533	0.4933					0.8261	0.3949		0.6564	0.4547
	0.7458	0.5124					0.8357	0.4424		0.3985	0.4823
	0.7157	0.4961					0.8967	0.4862		0.5112	0.4694
	0.7035	0.5588					0.8345	0.453		0.3351	0.3263
	0.7767	0.4887					0.7267	0.4419		0.3521	0.4315
	0.7765	0.5775					0.877	0.3734		0.5006	0.5282
	0.7231	0.573					0.8452	0.5062		0.5164	0.4998
	0.7399	0.5254					0.6686	0.5546		0.6212	0.406
	0.7084	0.5425					0.8097	0.4168		0.6073	0.5654
	0.7477	0.5098					0.7707	0.4461		0.6074	0.4825
	0.7958	0.5052					0.7274	0.5282		0.3911	0.4354
	0.7278	0.5189					-0.0718	0.4071		0.2775	0.4041
	0.7369	0.5301					0.3381	0.6		0.5583	0.5082
	0.7465	0.5439					0.3967	0.4946		0.4989	0.329
	0.7321	0.5604					0.3412	0.3548		0.3953	0.4914
	0.7213	0.4613					0.1625	0.4154		0.6644	0.4961
	0.6773	0.4576					0.3421	0.5119		0.4976	0.4932
	0.7605	0.4355					0.3167	0.4566		0.5344	0.4319
	0.7071	0.4697					0.3108	0.5292		0.5742	0.4774
	0.74	0.432					0.2624	0.3407		0.5225	0.4338
	0.6845	0.4539					0.4071	0.4889		0.5639	0.4332
	0.753	0.5284					0.1636	0.5092		0.55	0.3849
	0.6157	0.4503					0.1035	0.5766		0.4227	0.464
	0.8053	0.5117					0.3044	0.5739		0.5492	0.4592
	0.6981	0.4611					0.2235	0.51		0.4003	0.4943
	0.7638	0.5069					0.4982	0.5801		0.6389	0.3969
	0.8179	0.425					0.2279	0.4504		0.1866	0.347
	0.7401	0.511					0.4046	0.5912		0.4708	0.4947
	0.7422	0.5007					0.3088	0.5181		0.0643	0.3019
	0.7691	0.4521					0.2937	0.4909		0.286	0.5058
	0.5869	0.4104					0.4084	0.539		0.3315	0.4608
	0.6642	0.4647					0.221	0.5001		0.344	0.4008
	0.6377	0.4623					-0.1	0.3409		0.0088	0.348
	0.6445	0.5363					0.4362	0.4622		0.5269	0.4188
	0.7329	0.4862					0.217	0.4547		0.3668	0.419
	0.7928	0.4753					0.3377	0.5224		0.3169	0.4002
	0.8238	0.4744					0.3327	0.4012		0.2236	0.4694
	0.6436	0.5112					0.4271	0.4042		0.4015	0.487
	0.7235	0.5043					0.2634	0.5046		0.2924	0.3727
	0.6565	0.4384					0.6314	0.4253		0.3127	0.4689
	0.8182	0.4595					0.2787	0.4961		0.326	0.4645
	0.8416	0.4598					0.3936	0.5242		0.566	0.3889
	0.7373	0.4191					0.2362	0.4764		0.2173	0.4271
	0.6806	0.4731					0.1383	0.4322		-0.0377	0.3715
	0.7294	0.4467					0.1226	0.4772		0.0131	0.3812
	0.7148	0.5128					0.2075	0.5285		0.1911	0.3906
	0.7412	0.4471					0.3336	0.5863		0.2125	0.3476
	0.7262	0.4635					0.1759	0.4517		0.4262	0.457
	0.7191	0.5293					0.3588	0.6009		0.1574	0.418
	0.735	0.5099					0.2997	0.4698		0.3136	0.4297
	0.7211	0.4744					0.3909	0.5777		0.3038	0.4148
	0.7222	0.4623					0.7947	0.4895		0.1613	0.3914
	0.7413	0.5192					0.8214	0.4846		0.4761	0.4161
	0.6958	0.4696					0.7803	0.459		0.1421	0.2648
	0.7491	0.5129					0.7364	0.4866		0.4827	0.4395
	0.7002	0.562					0.7385	0.5011		0.2195	0.4598
	0.8822	0.4264					0.6528	0.4778		0.4501	0.4928
	0.8886	0.4231					0.6944	0.4488		0.4537	0.4969
	0.8328	0.3932					0.746	0.4094		0.2882	0.4305
	0.8786	0.4579					0.7389	0.5512		0.2447	0.4208
	1.2282	0.3669					0.8062	0.4697		0.1137	0.4249
	0.7212	0.4917					0.7257	0.3997		-0.0135	0.3531
	0.8433	0.3951					0.7781	0.4933		0.4976	0.5162
	0.8564	0.4396					0.7421	0.4288		0.4096	0.5399
	0.7694	0.4718					0.6854	0.4633		0.4959	0.5056
	0.8281	0.5103					0.8744	0.4514		0.5548	0.4378
	0.6819	0.3973					0.9091	0.476		0.6255	0.4581
	0.7265	0.5149					0.7249	0.4935		0.8371	0.5379
	0.9191	0.4237					0.6036	0.544		1.0474	0.839
	0.846	0.4027					0.6517	0.4219		0.8405	0.6378
	0.833	0.429					0.6118	0.5547		0.4461	0.5167
	0.7372	0.4475					0.5888	0.5336		0.3937	0.4974
	0.7685	0.4138					0.568	0.5288		0.5875	0.3604
	0.8987	0.3892					0.5216	0.5504		0.6551	0.6971
	0.9225	0.5225					0.9618	0.5012		0.8243	0.5402
	0.8215	0.4211					0.7549	0.5184		0.5565	0.2505
	0.8184	0.4976					0.8737	0.4688		0.8036	0.4417
	0.7975	0.552					0.6039	0.6266		0.7751	0.3681
	0.8144	0.4563					0.7393	0.4709		0.5977	0.5596
	0.5893	0.4769					0.866	0.4529		0.3034	0.5351
	0.5027	0.5116					0.7551	0.613		0.3187	0.4818
	0.8444	0.5085					0.7449	0.5742		0.4557	0.6991
	0.777	0.409					0.9752	0.504		0.2545	0.4792
	0.6984	0.5348					0.7064	0.4364		0.5136	0.4701
	1.0139	0.3631					0.7179	0.5216		0.4389	0.3919
	0.6997	0.4851					0.495	0.483		0.4326	0.5302
	0.7623	0.5773					1.0144	0.5788		0.3366	0.4248
	0.6618	0.5095					0.81	0.648		0.3747	0.523
	0.6398	0.5023					0.6348	0.6236		0.4049	0.3768
	0.7512	0.4252					0.7484	0.5662		0.5402	0.3649
	0.7337	0.6019					0.8097	0.5873		0.4441	0.4442
	0.6775	0.413					0.6687	0.664		0.5394	0.496
	0.8014	0.4473					0.7386	0.5458		0.4777	0.5363
	0.7012	0.4573					0.5831	0.5656		0.3161	0.4331
	0.9138	0.4469					0.8134	0.5507		0.5262	0.4507
	0.6552	0.5449					0.6606	0.669		0.5763	0.5263
	0.8471	0.55					0.7953	0.5354		0.4401	0.5753
	0.691	0.4936					0.9433	0.5124		0.4865	0.495
	0.8998	0.53					0.9373	0.4868		0.396	0.4997
	0.8187	0.4744					0.6028	0.3688		0.497	0.5382
	0.8305	0.5798					0.8029	0.6191		0.4372	0.4429
	0.7859	0.5023					0.7191	0.5348		0.5753	0.4514
	0.7717	0.5269					0.7848	0.4625		0.5596	0.3694
	0.5509	0.5574					0.7597	0.5533		0.6002	0.4841
	0.6529	0.633					0.7383	0.5294		0.5007	0.3972
	0.6966	0.5276					0.7293	0.5945		0.4724	0.5002
	0.7668	0.5121					0.717	0.5324		0.4662	0.5215
	0.5794	0.4954					0.7233	0.5538		0.4711	0.4322
	0.7141	0.4122					0.7612	0.5279		0.4987	0.5442
	0.7961	0.5502					0.6683	0.5239		0.5576	0.4823
	0.7808	0.5223					0.7341	0.5269		0.5069	0.4826
	0.6776	0.5127					0.8367	0.4852		0.5741	0.4935
	0.5843	0.5577					0.6742	0.5848		0.7095	0.4683
	0.6572	0.5215					0.823	0.5437		0.4796	0.4526
	0.7662	0.5251					0.6264	0.5409		0.4011	0.5038
	0.7241	0.5057					0.7357	0.637		0.5602	0.4697
	0.648	0.6272					0.7497	0.5733		0.4917	0.5682
	0.8629	0.4891					0.7616	0.5508		0.3116	0.4827
	0.7519	0.561					0.7727	0.5628		0.5555	0.4687
	0.6538	0.5154					0.748	0.5063		0.4419	0.5207
	0.7083	0.5907					0.6755	0.5343		0.5239	0.459
	0.7942	0.4691					0.7326	0.497		0.5521	0.4319
	0.7937	0.5672					0.7709	0.5401		0.6419	0.4564
	0.6289	0.4719					0.7243	0.5756		0.6731	0.4114
	0.6863	0.4432					0.8265	0.5361		0.5337	0.4309
	0.3995	0.5261					0.6921	0.5539		0.6689	0.4758
	0.2241	0.7081					0.7731	0.5682		0.7701	0.4356
	0.1945	0.5682					0.7951	0.6166		0.7598	0.4963
	0.0817	0.6146					0.7323	0.59		0.8148	0.5241
	0.0656	0.511					0.7323	0.5247		0.8227	0.4391
	0.3906	0.6276					0.7821	0.5378		0.8105	0.4487
	0.3725	0.5673					0.7465	0.6455		0.7964	0.3236
	0.2986	0.5782					0.7279	0.532		0.7672	0.475
	0.2995	0.6753					0.6641	0.5673		0.7987	0.4974
	0.1448	0.5143					0.7565	0.4824		0.7654	0.4519
	0.3142	0.5439					0.5731	0.6575		0.7811	0.5138
	0.2286	0.5603					0.5464	0.5858		0.9437	0.407
	0.382	0.5647					0.7645	0.5323		0.6698	0.4726
	0.2875	0.4739					0.6978	0.5614		0.7091	0.56
	0.2313	0.6074					0.6801	0.6182		0.8087	0.5042
[truncated: 5,673 more rows]
[truncated: 7 more columns]

## Sheet: Figure 5
Figure 5
Panel A+B (bar charts)		POR isoform	Reconstitution	Assay	Drug	[Drug] (uM)	DMSO (v/v %)	Relative activity	Standard deviation	Standard error of the mean	nobs (drug)	nobs (control)	n_dates	drug values	control values
	0	hPOR	Cells (NCI-H295R)	CYP17 (17,20-lyase)	Abiraterone	1		13.8683	14.203	8.20009	3	3	3	[0.30214770912536726, 0.04546670767309141, 0.0684342510879644]	[1.0, 1.0, 1.0]
	1	hPOR	Cells (NCI-H295R)	CYP17 (17,20-lyase)	Abiraterone	10	1	37.2569	19.4523	11.2308	3	3	3	[0.35624458695343414, 0.18672292958990938, 0.574740456898715]	[1.0, 1.0, 1.0]
	2	hPOR	Cells (NCI-H295R)	CYP17 (17,20-lyase)	Cyclophosphamide	10	0.5	110.717	12.9317	7.46612	3	3	3	[0.9756466469147936, 1.2341615500829284, 1.111704547238272]	[1.0, 1.0, 1.0]
	3	hPOR	Cells (NCI-H295R)	CYP17 (17,20-lyase)	Dhurrin	10	0.5	106.646	10.5448	6.08802	3	3	3	[1.040406094665739, 0.976475744862596, 1.1824875346852857]	[1.0, 1.0, 1.0]
	4	hPOR	Cells (NCI-H295R)	CYP17 (17,20-lyase)	Rifampicin	10	1	84.7067	12.866	7.42818	3	3	3	[0.8042093720105443, 0.745306502828062, 0.9916862454841581]	[1.0, 1.0, 1.0]
	5	hPOR	Cells (NCI-H295R)	CYP17 (17,20-lyase)	Cyclophosphamide	100		132.346	7.91044	4.5671	3	3	3	[1.4032637475842897, 1.322030203777704, 1.2450741525264364]	[1.0, 1.0, 1.0]
	6	hPOR	Cells (NCI-H295R)	CYP17 (17,20-lyase)	Dhurrin	100		79.4675	6.86264	3.96215	3	3	3	[0.7811508739644788, 0.8690568458438832, 0.7338176788121585]	[1.0, 1.0, 1.0]
	7	hPOR	Cells (NCI-H295R)	CYP17 (17,20-lyase)	Rifampicin	100		90.7353	11.3857	6.57351	3	3	3	[1.0376762827942008, 0.8571957756573912, 0.827186080436908]	[1.0, 1.0, 1.0]
	8	hPOR	Cells (NCI-H295R)	CYP17 (17-OHase)	Abiraterone	1		3.7416	2.8527	1.64701	3	3	3	[0.07027237565587177, 0.018954889823956808, 0.023020669053892516]	[1.0, 1.0, 1.0]
	9	hPOR	Cells (NCI-H295R)	CYP17 (17-OHase)	Abiraterone	10	1	8.79922	3.94958	2.28029	3	3	3	[0.13276803545143742, 0.05810319267758053, 0.0731054677474444]	[1.0, 1.0, 1.0]
	10	hPOR	Cells (NCI-H295R)	CYP17 (17-OHase)	Cyclophosphamide	10	0.5	106.216	5.77114	3.33197	3	3	3	[0.9990788996705765, 1.1123024931632455, 1.0751101367638733]	[1.0, 1.0, 1.0]
	11	hPOR	Cells (NCI-H295R)	CYP17 (17-OHase)	Dhurrin	10	0.5	107.627	5.63905	3.25571	3	3	3	[1.131551338967613, 1.078422482865681, 1.0188320429164621]	[1.0, 1.0, 1.0]
	12	hPOR	Cells (NCI-H295R)	CYP17 (17-OHase)	Rifampicin	10	1	100.936	2.28891	1.3215	3	3	3	[1.0261137926802724, 1.0186809132278611, 0.9832782844273005]	[1.0, 1.0, 1.0]
	13	hPOR	Cells (NCI-H295R)	CYP17 (17-OHase)	Cyclophosphamide	100		111.088	1.03929	0.600034	3	3	3	[1.0993387777169887, 1.1195053157021781, 1.1137832470899405]	[1.0, 1.0, 1.0]
	14	hPOR	Cells (NCI-H295R)	CYP17 (17-OHase)	Dhurrin	100		90.5967	12.0218	6.94081	3	3	3	[0.8400615629979415, 1.0447247467269558, 0.8331132119424215]	[1.0, 1.0, 1.0]
	15	hPOR	Cells (NCI-H295R)	CYP17 (17-OHase)	Rifampicin	100		111.083	13.0823	7.55307	3	3	3	[0.9972091729776964, 1.0814183933107036, 1.2538493972084424]	[1.0, 1.0, 1.0]
	16	hPOR	Cells (NCI-H295R)	CYP21 (21-OHase)	Abiraterone	1		11.5848	2.55097	1.47281	3	3	3	[0.11736034240786716, 0.08961538326588929, 0.1405675517958971]	[1.0, 1.0, 1.0]
	17	hPOR	Cells (NCI-H295R)	CYP21 (21-OHase)	Abiraterone	10	1	14.0744	4.71847	2.72421	3	3	3	[0.17506705586375565, 0.16022714257535062, 0.08693761118672405]	[1.0, 1.0, 1.0]
	18	hPOR	Cells (NCI-H295R)	CYP21 (21-OHase)	Cyclophosphamide	10	0.5	104.072	0.768473	0.443678	3	3	3	[1.0456808770565218, 1.0318644042006353, 1.0446030702090048]	[1.0, 1.0, 1.0]
	19	hPOR	Cells (NCI-H295R)	CYP21 (21-OHase)	Dhurrin	10	0.5	103.148	5.30315	3.06177	3	3	3	[1.077431072218731, 1.0435521454354972, 0.973450400219633]	[1.0, 1.0, 1.0]
	20	hPOR	Cells (NCI-H295R)	CYP21 (21-OHase)	Rifampicin	10	1	96.9482	3.05572	1.76422	3	3	3	[0.9835708450742144, 0.9904528845191185, 0.9344219066695117]	[1.0, 1.0, 1.0]
	21	hPOR	Cells (NCI-H295R)	CYP21 (21-OHase)	Cyclophosphamide	100		113.092	10.8694	5.4347	4	4	4	[1.0397567009682047, 1.1911366852396623, 1.2536986607869227, 1.0390956724968128]	[1.0, 1.0, 1.0, 1.0]
	22	hPOR	Cells (NCI-H295R)	CYP21 (21-OHase)	Dhurrin	100		44.0337	10.7577	5.37885	4	4	4	[0.30108269791071907, 0.5582989460676832, 0.42664102939591203, 0.47532454958142933]	[1.0, 1.0, 1.0, 1.0]
	23	hPOR	Cells (NCI-H295R)	CYP21 (21-OHase)	Rifampicin	100		72.9621	4.12481	2.38146	3	3	3	[0.7193896499767086, 0.6944515915703318, 0.7750219319840427]	[1.0, 1.0, 1.0]
	24	hPOR	Cells (NCI-H295R)	MTT cell viability	Cyclophosphamide	10	0.5	87.9024	3.48365	1.67826	3	8	1	[0.8518968075063097, 0.9010654490106544, 0.884110745043639]	[1.04548870007514, 1.0081883513477061, 1.009575554399553, 1.0214438471764635, 0.9958576575535132, 0.9901547116736988, 0.9600986455503534, 0.9691925322235708]
	25	hPOR	Cells (NCI-H295R)	MTT cell viability	Dhurrin	10	0.5	93.5797	4.76217	2.48331	3	8	1	[0.9795194882762074, 0.9010654490106544, 0.9268057723060322]	[1.04548870007514, 1.0081883513477061, 1.009575554399553, 1.0214438471764635, 0.9958576575535132, 0.9901547116736988, 0.9600986455503534, 0.9691925322235708]
	26	hPOR	Cells (NCI-H295R)	MTT cell viability	Rifampicin	10	1	94.0215	3.33319	1.51579	3	8	1	[0.9639519873610387, 0.9246479008920485, 0.9320463171685643]	[1.04548870007514, 1.0081883513477061, 1.009575554399553, 1.0214438471764635, 0.9958576575535132, 0.9901547116736988, 0.9600986455503534, 0.9691925322235708]
	27	hPOR	Cells (NCI-H295R)	MTT cell viability	Cyclophosphamide	100	0.5	81.3826	2.59845	1.09427	3	8	1	[0.8139799240891663, 0.8267730189006415, 0.8007244282604087]	[1.04548870007514, 1.0081883513477061, 1.009575554399553, 1.0214438471764635, 0.9958576575535132, 0.9901547116736988, 0.9600986455503534, 0.9691925322235708]
	28	hPOR	Cells (NCI-H295R)	MTT cell viability	Dhurrin	100	0.5	88.0874	3.39925	1.61794	3	8	1	[0.862069629886519, 0.9075390632526057, 0.8730131206288653]	[1.04548870007514, 1.0081883513477061, 1.009575554399553, 1.0214438471764635, 0.9958576575535132, 0.9901547116736988, 0.9600986455503534, 0.9691925322235708]
	29	hPOR	Cells (NCI-H295R)	MTT cell viability	Rifampicin	100	1	115.734	3.42362	1.33307	3	8	1	[1.1667919002755138, 1.1435177157389744, 1.1617054890854093]	[1.04548870007514, 1.0081883513477061, 1.009575554399553, 1.0214438471764635, 0.9958576575535132, 0.9901547116736988, 0.9600986455503534, 0.9691925322235708]
Panel C (bar charts)		POR isoform	Reconstitution	Assay	Drug	[Drug] (uM)	DMSO (v/v %)	Relative activity	Standard deviation	Standard error of the mean	nobs (drug)	nobs (control)	n_dates	drug values	control values
	0	hPOR	Microsomes (JEG3)	CYP19	Cyclophosphamide	10	1	102.748	21.9743	11.1026	3	4	1	[1.0348056177488296, 0.9688581314878892, 1.0787706085894566]	[1.3059230612660289, 0.8906981477712193, 0.858945654386322, 0.9444331365764299]
	1	hPOR	Microsomes (JEG3)	CYP19	Dhurrin	10	1	101.364	22.0265	11.1822	3	4	1	[1.0885406065540404, 0.9932831263993487, 0.9590881335233055]	[1.3059230612660289, 0.8906981477712193, 0.858945654386322, 0.9444331365764299]
	2	hPOR	Microsomes (JEG3)	CYP19	Rifampicin	10	1	80.6839	19.9435	10.4566	3	4	1	[0.9248931406472624, 0.7099531854264197, 0.7856706696519438]	[1.3059230612660289, 0.8906981477712193, 0.858945654386322, 0.9444331365764299]
	3	hPOR	Microsomes (JEG3)	CYP19	Rifampicin	50	1	44.8276	20.0421	11.5713	3	3	1	[0.3390804597701149, 0.6063218390804597, 0.3994252873563218]	[0.6408045977011494, 1.1063218390804597, 1.2528735632183905]
	4	hPOR	Microsomes (JEG3)	CYP19	Cyclophosphamide	100	0.5	108.464	21.5215	12.4254	3	3	1	[1.0658307210031348, 1.244514106583072, 0.9435736677115988]	[0.8589341692789969, 1.0, 1.141065830721003]
	5	hPOR	Microsomes (JEG3)	CYP19	Dhurrin	100	0.5	94.0439	25.4671	14.7035	3	3	1	[0.7366771159874609, 0.9153605015673981, 1.1692789968652038]	[0.8589341692789969, 1.0, 1.141065830721003]
	6	hPOR	Microsomes (JEG3)	CYP19	Rifampicin	100	1	31.8966	10.6338	6.13941	3	3	1	[0.2873563218390805, 0.34770114942528735, 0.3218390804597701]	[0.6408045977011494, 1.1063218390804597, 1.2528735632183905]

## Sheet: Supplementary Figure 1
Supplementary Figure 1
Panel A (principal component analysis)
Subset	ChEBI	DrugBank	Name	PCA1	PCA2_ChEBI	PCA2_DrugBank	PCA2_subset
CHEBI:16581			pregnenolone	-0.0949966			0.0994455
CHEBI:27504			mitomycin C	-0.00251123			-0.0977748
CHEBI:27826			dhurrin	-0.0314974			-0.0879671
CHEBI:28077			rifampicin	0.495439			0.0754186
CHEBI:45409			ritonavir	0.353562			0.134647
CHEBI:87737			(R)-warfarin	-0.0850817			0.0629144
CHEBI:87738			(S)-warfarin	-0.0850817			0.0629144
CHEBI:2663			amiodarone	0.209734			0.226978
CHEBI:3699			cimetidine	-0.109317			-0.0396232
CHEBI:4027			cyclophosphamide	-0.127865			0.0191973
CHEBI:68642			abiraterone	-0.0656576			0.124292
	CHEBI:90		(-)-epicatechin	-0.0671062	-0.0280247
	CHEBI:165		(1S,4R)-fenchone	-0.253548	0.0321555
	CHEBI:776		16alpha-hydroxyestrone	-0.108985	0.0437752
	CHEBI:943		2,6-dichlorobenzonitrile	-0.236798	0.0456409
	CHEBI:1148		2-hydroxybutyric acid	-0.270724	-0.0603007
	CHEBI:1233		3-(all-trans-octaprenyl)benzene-1,2-diol	0.210096	0.365463
	CHEBI:1269		2-polyprenylphenol	-0.240418	0.0357328
	CHEBI:1296		20-hydroxycholesterol	-0.0142353	0.150941
	CHEBI:1734		4'-O-methylisoflavone	-0.147611	0.0612347
	CHEBI:1895		4-methylbenzyl alcohol	-0.276038	-0.000269263
	CHEBI:2030		5-aminoimidazole-4-carboxamide	-0.22137	-0.109056
	CHEBI:2295		7alpha -hydroxytestosterone	-0.0929771	0.0501449
	CHEBI:2303		8-(1,1-dimethylallyl)galangin	-0.041364	0.0539895
	CHEBI:2365		(+)-abscisic acid	-0.119955	0.0187622
	CHEBI:2376		acarbose	0.396906	-0.289
	CHEBI:2453		acyclovir	-0.112012	-0.107167
	CHEBI:2469		adefovir	-0.0607887	-0.0870711
	CHEBI:2631		amentoflavone	0.191772	0.0612881
	CHEBI:2639		amiloride	-0.0915468	-0.133385
	CHEBI:2676		amoxicillin	0.0164982	-0.0506506
	CHEBI:2682		amphotericin B	0.631597	-0.0309479
	CHEBI:2686		amrinone	-0.184163	-0.0329198
	CHEBI:2700		anandamide	-0.0545714	0.103785
	CHEBI:2762		antimycin A	0.196565	0.0503853
	CHEBI:2790		apramycin	0.281501	-0.272495
	CHEBI:2873		asiatic acid	0.0961741	0.107289
	CHEBI:2877		aspartame	-0.0593107	-0.0600526
	CHEBI:2914		atracurium	0.547244	0.236663
	CHEBI:2955		azithromycin	0.408262	0.0384858
	CHEBI:2956		azlocillin	0.123238	-0.0411945
	CHEBI:3008		bellidifolin	-0.0897419	-0.00790863
	CHEBI:3013		bendroflumethiazide	0.0533986	0.0104781
	CHEBI:3048		benzatropine	-0.10726	0.103027
	CHEBI:3082		betaxolol	-0.0817431	0.0338982
	CHEBI:3084		bethanechol	-0.211475	-0.0470802
	CHEBI:3087		betulinic acid	0.0423122	0.167565
	CHEBI:3112		biperiden	-0.0994915	0.0884957
	CHEBI:3176		brinzolamide	0.0239641	-0.0284532
	CHEBI:3183		brompheniramine	-0.0976545	0.097831
	CHEBI:3213		bumetanide	0.00303903	0.0179046
	CHEBI:3216		buprenorphine	0.0689925	0.10632
	CHEBI:3238		butenafine	-0.106861	0.138443
	CHEBI:3240		butoconazole	-0.0158896	0.171312
	CHEBI:3242		butorphanol	-0.0725234	0.0657529
	CHEBI:3243		butorphanol D-tartrate	0.128872	-0.0139834
	CHEBI:3303		calcein am	0.699652	0.0490685
	CHEBI:3353		candoxatril	0.137324	0.0866227
	CHEBI:3354		candoxatrilat	0.0384651	0.010117
	CHEBI:3385		carbachol	-0.193186	-0.0989076
	CHEBI:3387		carbamazepine	-0.153326	0.039307
	CHEBI:3395		carbidopa	-0.08678	-0.11614
	CHEBI:3398		carbinoxamine	-0.113885	0.0712981
	CHEBI:3419		carisoprodol	-0.102049	-0.0128294
	CHEBI:3478		cefaclor	0.0054292	-0.0226178
	CHEBI:3485		cefdinir	0.0602297	-0.0638102
	CHEBI:3493		cefoperazone	0.337921	-0.0635675
	CHEBI:3499		cefotetan	0.262726	-0.0783971
	CHEBI:3504		cefpodoxime	0.0929679	-0.0620753
	CHEBI:3510		ceftibuten	0.0735412	-0.0572782
	CHEBI:3523		cellodextrin	0.233382	-0.261856
	CHEBI:3537		cefaloridine	0.0352378	-0.000832202
	CHEBI:3558		cerivastatin	0.0747204	0.0947241
	CHEBI:3567		cetyltrimethylammonium bromide	-0.0662621	0.107587
	CHEBI:3637		chloroprocaine hydrochloride	-0.0827016	0.0412643
	CHEBI:3640		chlorothiazide	-0.0627718	-0.044338
	CHEBI:3642		chlorphenesin	-0.183724	-0.0103859
	CHEBI:3650		chlorpropamide	-0.100846	0.00418132
	CHEBI:3655		chlorzoxazone	-0.217164	0.00690604
	CHEBI:3663		cholesteryl palmitate	0.174961	0.350697
	CHEBI:3696		cidofovir anhydrous	-0.0513414	-0.114161
	CHEBI:3697		cilastatin	0.00185468	-0.0192448
	CHEBI:3716		cinoxacin	-0.100341	-0.0259633
	CHEBI:3720		cisapride	0.0884608	0.0610736
	CHEBI:3732		clarithromycin	0.403161	0.0553327
	CHEBI:3738		clemastine	-0.0752983	0.125379
	CHEBI:3743		clidinium	-0.0460667	0.060379
	CHEBI:3745		clindamycin	0.0560783	-0.00977447
	CHEBI:3749		clofazimine	0.0606942	0.177669
	CHEBI:3756		clonazepam	-0.0617733	0.0365382
	CHEBI:3856		confertin	-0.151186	0.0434704
	CHEBI:3900		costunolide	-0.173882	0.0660864
	CHEBI:3930		cryptolepine	-0.173899	0.0708792
	CHEBI:3960		cupressuflavone	0.191772	0.0612881
	CHEBI:3994		cyclizine	-0.14375	0.0670643
	CHEBI:3996		cyclobenzaprine	-0.144251	0.105242
	CHEBI:4046		cyproheptadine	-0.133597	0.111242
	CHEBI:4075		(R)-(1-aminoethyl)phosphonic acid	-0.235086	-0.0856589
	CHEBI:4222		D-pantetheine 4'-phosphate	0.018802	-0.0789616
	CHEBI:4309		dalfopristin	0.335403	0.0607339
	CHEBI:4315		danazol	-0.0678287	0.091263
	CHEBI:4325		dapsone	-0.125792	-0.0114975
	CHEBI:4354		decursinol	-0.140224	0.0148119
	CHEBI:4379		delavirdine mesylate	0.212759	0.0127339
	CHEBI:4392		demeclocycline	0.129974	-0.0518329
	CHEBI:4470		dextromethorphan	-0.139272	0.0747088
	CHEBI:4474		dezocine	-0.149666	0.038686
	CHEBI:4495		diazoxide	-0.154514	0.00689448
	CHEBI:4513		dicoumarol	-0.038911	0.0324745
	CHEBI:4514		dicyclomine	-0.0968192	0.0940612
	CHEBI:4551		digoxin	0.440828	0.0454035
	CHEBI:4562		dihydroergotamine	0.218883	0.0460186
	CHEBI:4629		diosgenin	0.000676126	0.139535
	CHEBI:4670		dobutamine	-0.0785913	0.0259434
	CHEBI:4702		dorzolamide	-0.0455485	-0.0182111
	CHEBI:4717		droperidol	-0.0134559	0.0756972
	CHEBI:4728		dyphylline	-0.094824	-0.0979002
	CHEBI:4759		edrophonium chloride	-0.19758	-0.0292363
	CHEBI:4778		embelin	-0.0931334	0.0629575
	CHEBI:4779		emedastine	-0.0860577	0.0358839
	CHEBI:4784		enalapril	0.0051716	0.0127561
	CHEBI:4786		enalaprilat (anhydrous)	-0.0154936	-0.0116066
	CHEBI:4788		encainide	-0.0459021	0.0888287
	CHEBI:4821		ergocristine	0.241999	0.0630268
	CHEBI:4822		ergometrine	-0.0530512	0.00724557
	CHEBI:4858		estazolam	-0.101791	0.0609082
	CHEBI:4877		ethambutol	-0.164871	-0.0582756
	CHEBI:4882		ethchlorvynol	-0.256562	0.00663684
	CHEBI:4884		ethinamate	-0.214681	-0.0147441
	CHEBI:4887		ethosuximide	-0.242067	-0.0310823
	CHEBI:4888		ethotoin	-0.177516	-0.0072803
	CHEBI:4904		etidocaine	-0.121946	0.065288
	CHEBI:4907		etidronic acid	-0.133301	-0.105578
	CHEBI:4909		etodolac	-0.0994482	0.0449511
	CHEBI:4910		etomidate	-0.146133	0.0358846
	CHEBI:4916		eugeniin	0.721932	-0.100587
	CHEBI:4932		eupatilin	-0.0231907	0.0254522
	CHEBI:4946		euxanthone	-0.151952	0.00998262
	CHEBI:4974		famciclovir	-0.0265339	-0.0402883
	CHEBI:4995		felbamate	-0.117486	-0.0454369
	CHEBI:5000		fenfluramine	-0.179186	0.0619552
	CHEBI:5004		fenoprofen	-0.152215	0.0537814
	CHEBI:5091		flecainide acetate	0.0964351	0.066688
	CHEBI:5163		fosinopril	0.175843	0.143816
	CHEBI:5186		fucoxanthin	0.247439	0.226564
	CHEBI:5280		gatifloxacin	0.00428141	0.0188893
	CHEBI:5292		geldanamycin	0.211346	0.0276332
	CHEBI:5353		ginkgetin	0.208216	0.0957502
	CHEBI:5445		glyceraldehyde	-0.283265	-0.086759
	CHEBI:5638		heliangin	-0.0200497	0.0364088
	CHEBI:5706		hexobarbital	-0.140521	-0.00884555
	CHEBI:5721		hinokiflavone	0.187576	0.0763943
	CHEBI:5722		hinokinin	-0.031389	0.0504789
	CHEBI:5776		hydrangenol	-0.127079	0.0215661
	CHEBI:5850		N-(2-methoxyphenyl)-N'-(2-naphthyl)urea	-0.0949464	0.065423
	CHEBI:5864		ifosfamide	-0.127865	0.0191973
	CHEBI:5885		imperatorin	-0.123001	0.0643472
	CHEBI:5981		isoalantolactone	-0.173909	0.0607711
	CHEBI:6116		kavapyrone	-0.146193	0.0323047
	CHEBI:6121		ketamine	-0.16532	0.048438
	CHEBI:6263		L-lysinamide	-0.208846	-0.104841
	CHEBI:6332		(2S,4S)-hypoglycin B	-0.0763577	-0.0745981
	CHEBI:6339		etoricoxib	-0.0449731	0.095232
	CHEBI:6359		lactulose	0.0341549	-0.201946
	CHEBI:6570		lupeol	-0.00562626	0.201303
	CHEBI:6631		maculosin	-0.115074	-0.0230149
	CHEBI:6698		(-)-matairesinol	-0.0193514	0.035339
	CHEBI:6716		medroxyprogesterone acetate	-0.0199332	0.111741
	CHEBI:6757		mephenytoin	-0.165072	-0.000172589
	CHEBI:6758		mephobarbital	-0.131681	-0.00862671
	CHEBI:6759		mepivacaine	-0.148679	0.0388618
	CHEBI:6780		mesoridazine	-0.0286015	0.125234
	CHEBI:6802		metformin hydrochloride	-0.18674	-0.0924862
	CHEBI:6897		metipranolol	-0.0713947	0.0231406
	CHEBI:6909		metronidazole	-0.189698	-0.0563053
	CHEBI:6916		mexiletine	-0.212559	0.00858733
	CHEBI:6942		minoxidil	-0.143267	-0.0726575
	CHEBI:6997		moricizine	0.0463402	0.0785381
	CHEBI:7025		mupirocin	0.140973	0.0317563
	CHEBI:7061		myxochelin B	0.0716562	-0.05292
	CHEBI:7071		N,N-diethyl-m-toluamide	-0.210345	0.0356172
	CHEBI:7438		N-methylformamide	-0.323514	-0.0645424
	CHEBI:7447		nafcillin	0.0388773	0.0389818
	CHEBI:7476		naproxen	-0.16291	0.0394465
	CHEBI:7489		neamine	0.0248324	-0.225363
	CHEBI:7508		framycetin	0.390609	-0.343345
	CHEBI:7569		nigericin	0.353004	0.140367
	CHEBI:7622		norathyriol	-0.0979637	-0.0251397
	CHEBI:7627		norethisterone	-0.111088	0.076609
	CHEBI:7638		norswertianolin	0.101234	-0.0910381
	CHEBI:7731		ofloxacin	-0.0124172	0.0152017
	CHEBI:7747		oleuropein	0.218943	-0.0648608
	CHEBI:7789		orphenadrine	-0.141035	0.0789001
	CHEBI:7798		oseltamivir	-0.0559739	-0.0101514
	CHEBI:7896		hexadecanoate	-0.153353	0.084306
	CHEBI:7907		pancuronium	0.162519	0.172857
	CHEBI:7934		paromomycin	0.387252	-0.334565
	CHEBI:7947		pedalitin	-0.0396342	-0.00900995
	CHEBI:7956		penciclovir	-0.0829206	-0.106413
	CHEBI:7959		D-penicillamine	-0.226562	-0.0504344
	CHEBI:7983		pentobarbital	-0.145144	-0.0199777
	CHEBI:7989		pepstatin A	0.365017	-0.0112391
	CHEBI:8029		perseitol	-0.119691	-0.174993
	CHEBI:8048		phellamurin	0.18655	-0.0418413
	CHEBI:8069		phenobarbital	-0.139907	-0.0265295
	CHEBI:8107		phenytoin	-0.130679	0.00698732
	CHEBI:8232		piperacillin	0.177261	-0.0318331
	CHEBI:8404		prilocaine	-0.16755	0.0163581
	CHEBI:8405		primaquine	-0.120082	0.0185153
	CHEBI:8435		prochlorperazine	-0.0401663	0.115907
	CHEBI:8452		3,6-diaminoacridine	-0.168875	0.00122794
	CHEBI:8489		propiconazole	-0.0514756	0.0719715
	CHEBI:8653		pyocyanine	-0.185042	0.0114779
	CHEBI:8691		quassimarin	0.185601	-0.00911976
	CHEBI:8772		raloxifene	0.0743342	0.136513
	CHEBI:8802		remifentanil	-0.00325962	0.0353657
	CHEBI:8881		robustaflavone	0.191772	0.0612881
	CHEBI:8884		rocuronium	0.128427	0.123091
	CHEBI:8890		(S)-ropivacaine	-0.123755	0.0604796
	CHEBI:8927		S-(2,4-dinitrophenyl)glutathione	0.176659	-0.101391
	CHEBI:9023		santamarin	-0.146978	0.0306191
	CHEBI:9139		sildenafil	0.113655	0.0216927
	CHEBI:9150		simvastatin	0.0212961	0.102749
	CHEBI:9168		sirolimus	0.54652	0.176221
	CHEBI:9190		solasodine	0.00399943	0.124015
	CHEBI:9200		soraphen A	0.141748	0.0835184
	CHEBI:9215		spectinomycin	-0.00436734	-0.120191
	CHEBI:9241		spironolactone	0.00664754	0.123933
	CHEBI:9242		spiroxamine	-0.107489	0.0847742
	CHEBI:9287		streptonigrin	0.180408	-0.0149845
	CHEBI:9332		sulfamethoxazole	-0.10842	-0.0261773
	CHEBI:9334		sulfasalazine	0.0461838	0.0285914
	CHEBI:9362		suprofen	-0.136335	0.0505015
	CHEBI:9368		swerchirin	-0.0815201	0.00932242
	CHEBI:9407		taurochenodeoxycholate	0.117792	0.0656174
	CHEBI:9421		tazobactam	-0.0496466	-0.0739505
	CHEBI:9442		tephrosin	0.031162	0.0564853
	CHEBI:9468		tetracaine	-0.124114	0.0329812
	CHEBI:9516		thapsigargin	0.291473	0.086692
	CHEBI:9599		(S)-timolol (anhydrous)	-0.0481661	-0.0237977
	CHEBI:9605		tirofiban	0.0663027	0.0467476
	CHEBI:9611		tocainide	-0.188237	-0.0123566
	CHEBI:9671		triamterene	-0.0871157	-0.0683403
	CHEBI:9678		tribenuron methyl	0.0520092	-0.0297633
	CHEBI:9688		trichodermin	-0.103533	0.0490263
	CHEBI:9915		uvaretin	-0.00585112	0.0688182
	CHEBI:9997		pristinamycin IIA	0.16324	0.0467649
	CHEBI:10023		voriconazole	-0.0316325	0.0318156
	CHEBI:10038		wighteone	-0.0413601	0.0547623
	CHEBI:10041		withanolide D	0.0801445	0.0821459
	CHEBI:10050		XV638	0.387239	0.155766
	CHEBI:10110		zidovudine	-0.0745233	-0.0688265
	CHEBI:10127		zonisamide	-0.157701	-0.0338735
	CHEBI:10353		beta-asarone	-0.186662	0.0359053
	CHEBI:10429		beta-lapachone	-0.156526	0.0460192
	CHEBI:10447		beta-thujaplicin	-0.230148	0.00944124
	CHEBI:10642		scyllo-inositol	-0.160893	-0.160513
	CHEBI:10790		methylenediurea	-0.203273	-0.138396
	CHEBI:11449		2,5-didehydro-D-gluconate	-0.155322	-0.152737
	CHEBI:11515		2-amino-5-formylamino-6-(1-D-ribosylamino)pyrimidin-4(3H)-one 5'-phosphate	0.0989355	-0.18719
	CHEBI:11901		3alpha,7alpha-dihydroxy-12-oxo-5beta-cholanate	0.0137996	0.0522232
	CHEBI:12257		7-methoxyisoflavone	-0.147611	0.0612347
	CHEBI:13769		aminohydroquinone	-0.243565	-0.0555891
	CHEBI:15334		N(alpha)-methyl-L-tryptophan	-0.156615	-0.0175526
	CHEBI:15335		5,7-dihydroxy-4'-methoxyflavone	-0.0936226	0.0261124
	CHEBI:15336		agaritine	-0.0747764	-0.0816819
	CHEBI:15337		beta-alanopine	-0.198748	-0.0755036
	CHEBI:15338		alanyl poly(glycerol phosphate)s	-0.0918769	-0.115299
	CHEBI:15342		acenaphthoquinone	-0.218486	0.0177247
	CHEBI:15343		acetaldehyde	-0.349589	-0.0372913
	CHEBI:15344		acetoacetic acid	-0.276726	-0.0494117
	CHEBI:15345		acetoacetyl-CoA	0.614788	-0.129091
	CHEBI:15346		coenzyme A	0.523049	-0.140496
	CHEBI:15347		acetone	-0.337127	-0.0264825
	CHEBI:15348		2-hydroxy-2-methylpropanenitrile	-0.300366	-0.0411449
	CHEBI:15349		acetone oxime	-0.310957	-0.0348147
	CHEBI:15350		acetyl dihydrogen phosphate	-0.221665	-0.071764
	CHEBI:15351		acetyl-CoA	0.568935	-0.131446
	CHEBI:15352		1-O-acetyl-beta-maltose	0.0758274	-0.181224
	CHEBI:15353		blasticidin S	0.126884	-0.150475
	CHEBI:15354		choline	-0.283521	-0.0457498
	CHEBI:15355		acetylcholine	-0.241848	-0.0250006
	CHEBI:15356		cysteine	-0.251486	-0.0720247
	CHEBI:15357		acetylenedicarboxylate(2-)	-0.26384	-0.108888
	CHEBI:15360		acetylpyruvate	-0.248576	-0.0731178
	CHEBI:15361		pyruvate	-0.294429	-0.0754725
	CHEBI:15362		hydroxyacetone phosphate	-0.209233	-0.0669113
	CHEBI:15363		N-acetylindoxyl	-0.211797	0.0056115
	CHEBI:15364		propynoate	-0.318999	-0.0707064
	CHEBI:15365		acetylsalicylic acid	-0.198839	-0.0141736
	CHEBI:15366		acetic acid	-0.322579	-0.0517665
	CHEBI:15367		all-trans-retinoic acid	-0.109119	0.113359
	CHEBI:15368		acrolein	-0.338933	-0.0309139
	CHEBI:15372		5,6,7,8-tetrahydrobiopterin	-0.08513	-0.132506
	CHEBI:15373		biopterin	-0.0971348	-0.110842
	CHEBI:15374		4a-hydroxytetrahydrobiopterin	-0.0625213	-0.172548
	CHEBI:15375		D-erythro-7,8-dihydrobiopterin	-0.0911249	-0.120181
	CHEBI:15376		(2Z,4E)-5-hydroxypenta-2,4-diene-1,2,5-tricarboxylate(3-)	-0.144256	-0.123483
	CHEBI:15377		water	-0.364281	-0.0784238
	CHEBI:15378		hydron	-0.396347	-0.0422304
	CHEBI:15379		dioxygen	-0.35167	-0.0525104
	CHEBI:15380		succinyl-CoA	0.641798	-0.143567
	CHEBI:15382		(4R)-limonene	-0.276256	0.0523024
	CHEBI:15383		(4S)-limonene	-0.276256	0.0523024
	CHEBI:15384		limonene	-0.276256	0.0523024
	CHEBI:15385		(+)-delta-cadinene	-0.21578	0.0966001
	CHEBI:15386		(3S,4R)-3,4-dihydrophenanthrene-3,4-diol	-0.183318	0.0222507
	CHEBI:15387		(+)-cis-sabinol	-0.249352	0.0168351
	CHEBI:15388		(+)-trans-carveol	-0.249325	0.0221504
	CHEBI:15389		(-)-trans-carveol	-0.249325	0.0221504
	CHEBI:15390		(+)-bisdechlorogeodin	-0.0399955	0.000625361
	CHEBI:15391		(-)-bisdechlorogeodin	-0.0399955	0.000625361
	CHEBI:15392		(1R)-bornane-2,5-dione	-0.232619	0.0128925
	CHEBI:15393		(+)-borneol	-0.247545	0.0212665
	CHEBI:15394		(-)-borneol	-0.247545	0.0212665
	CHEBI:15395		(+)-bornyl diphosphate	-0.0456196	0.000658037
	CHEBI:15396		(R)-camphor	-0.253548	0.0321555
	CHEBI:15397		(S)-camphor	-0.253548	0.0321555
	CHEBI:15398		(+)-exo-5-hydroxycamphor	-0.226617	0.00200349
	CHEBI:15399		(+)-carvone	-0.255328	0.0330394
	CHEBI:15400		(-)-carvone	-0.255328	0.0330394
	CHEBI:15401		(+)-dihydrokaempferol	-0.0731318	-0.0218239
	CHEBI:15402		(+)-neomenthol	-0.245737	0.0260749
	CHEBI:15403		(+)-sabinone	-0.255354	0.0277241
	CHEBI:15404		(-)-homoisocitrate(3-)	-0.153196	-0.143575
	CHEBI:15405		(-)-endo-fenchol	-0.247545	0.0212665
	CHEBI:15406		(-)-trans-isopiperitenol	-0.249325	0.0221504
	CHEBI:15407		(-)-ephedrine	-0.225048	-0.0075581
	CHEBI:15408		(-)-isopiperitenone	-0.255328	0.0330394
	CHEBI:15409		(-)-menthol	-0.245737	0.0260749
	CHEBI:15410		(-)-menthone	-0.251739	0.0369639
	CHEBI:15411		(-)-menthyl beta-D-glucoside	-0.0465094	-0.0338074
	CHEBI:15412		(-)-ureidoglycolic acid	-0.20578	-0.13372
	CHEBI:15413		2',4,4',6'-tetrahydroxychalcone	-0.0958391	-0.00138226
	CHEBI:15414		S-adenosyl-L-methionine	0.080791	-0.117732
	CHEBI:15415		ent-kaurene	-0.155318	0.138052
	CHEBI:15416		ent-kaur-16-en-19-ol	-0.128387	0.107927
	CHEBI:15417		ent-kaur-16-en-19-oic acid	-0.10738	0.104314
	CHEBI:15418		ent-kaur-16-en-19-al	-0.134389	0.118789
	CHEBI:15419		ent-7alpha-hydroxykaur-16-en-19-oic acid	-0.0804488	0.0741615
	CHEBI:15420		perillyl alcohol	-0.249325	0.0221778
	CHEBI:15421		perillyl aldehyde	-0.255328	0.0330394
	CHEBI:15422		ATP	0.24091	-0.154047
	CHEBI:15423		clavaminic acid	-0.157396	-0.0851149
	CHEBI:15424		dihydroclavaminic acid	-0.155619	-0.086667
	CHEBI:15425		proclavaminic acid	-0.149631	-0.100226
	CHEBI:15426		deoxyamidinoproclavaminic acid	-0.113668	-0.100305
	CHEBI:15427		N(2)-(2-carboxyethyl)-L-arginine	-0.0806425	-0.123021
	CHEBI:15428		glycine	-0.292291	-0.090671
	CHEBI:15429		hydroxylamine	-0.338121	-0.0885055
	CHEBI:15430		protoporphyrin	0.187735	0.143458
	CHEBI:15435		protoporphyrinogen	0.201453	0.107572
	CHEBI:15436		uroporphyrin III	0.553701	0.00486121
	CHEBI:15437		uroporphyrinogen III	0.567369	-0.040909
	CHEBI:15439		coproporphyrinogen III	0.325814	0.0601377
	CHEBI:15440		squalene	-0.0324235	0.258032
	CHEBI:15441		(S)-2,3-epoxysqualene	-0.0097046	0.239914
	CHEBI:15442		presqualene diphosphate	0.196394	0.199514
	CHEBI:15444		(1->4)-alpha-D-glucan	-0.165073	-0.142091
	CHEBI:15446		[(1->4)-alpha-D-galacturonosyl]n	-0.144065	-0.145705
	CHEBI:15447		(1->4)-beta-D-xylan	-0.204466	-0.122748
	CHEBI:15448		(1-hydroxycyclohexyl)acetyl-CoA	0.668829	-0.101553
	CHEBI:15449		(2S,3S)-3-hydroxy-2-methylbutanoyl-CoA	0.63324	-0.131641
	CHEBI:15452		(R)-3-hydroxybutanoyl-CoA	0.62079	-0.13998
	CHEBI:15453		(S)-3-hydroxybutanoyl-CoA	0.62079	-0.13998
	CHEBI:15454		(3S)-3-carboxy-3-hydroxypropanoyl-CoA	0.668729	-0.173719
	CHEBI:15457		citramalyl-CoA	0.681191	-0.16291
	CHEBI:15459		(3S)-citryl-CoA	0.741591	-0.185839
	CHEBI:15460		trans-tetradec-11-enoyl-CoA	0.716672	-0.00617098
	CHEBI:15461		cis-tetradec-11-enoyl-CoA	0.716672	-0.00617098
	CHEBI:15463		cinnamoyl-CoA	0.647143	-0.0765223
[truncated: 39,383 more rows]

## Sheet: Supplementary Figure 1 (continu
Supplementary Figure 1
[truncated: 22 more rows]

[truncated: 17 more sheets: Supplementary Figure 3, Supplementary Figure 4, Supplementary Figure 5, Supplementary Fig 6, Supplementary Fig 7, Supplementary Figure 8, Supplementary Figure 9, Supplementary Figure 10, Supplementary Figure 11, Supplementary Figure 12, Supplementary Figure 13, Supplementary Figure 13 (contin, Supplementary Table 1, Supplementary Table 2, Supplementary Table 3, Supplementary Table 4, Supplementary Table 5]
